# Supplementary material for: Easy Access to Vinylene-Linked Conjugated Homopolymers from Phosphonates via an O2‑Mediated Aldehyde-Free Strategy
Source: Org Lett. 2025 Sep 13;27(38):10695–9. doi: 10.1021/acs.orglett.5c03195 (PMC12481555; doi:10.1021/acs.orglett.5c03195)
Supplement: Supplementary file 2 [file ol5c03195_si_002.zip]

Archive with 1,248 entries (971 files):
- NMR FID Files/
- NMR FID Files/ABP/
- NMR FID Files/ABP/15-MNCB-AN-42A/
- NMR FID Files/ABP/15-MNCB-AN-42A/1/
- NMR FID Files/ABP/15-MNCB-AN-42A/1/acqu
- NMR FID Files/ABP/15-MNCB-AN-42A/1/acqus
- NMR FID Files/ABP/15-MNCB-AN-42A/1/adcInfo_TRX1.xml
- NMR FID Files/ABP/15-MNCB-AN-42A/1/au/
- NMR FID Files/ABP/15-MNCB-AN-42A/1/au/src/
- NMR FID Files/ABP/15-MNCB-AN-42A/1/au/src/au_zg
- NMR FID Files/ABP/15-MNCB-AN-42A/1/au/src/proc_1d
- NMR FID Files/ABP/15-MNCB-AN-42A/1/audita.txt
- NMR FID Files/ABP/15-MNCB-AN-42A/1/fid
- NMR FID Files/ABP/15-MNCB-AN-42A/1/format.temp
- NMR FID Files/ABP/15-MNCB-AN-42A/1/lists/
- NMR FID Files/ABP/15-MNCB-AN-42A/1/lists/form/
- NMR FID Files/ABP/15-MNCB-AN-42A/1/lists/form/plot_acqu.form
- NMR FID Files/ABP/15-MNCB-AN-42A/1/lists/pp/
- NMR FID Files/ABP/15-MNCB-AN-42A/1/lists/pp/Avance.incl
- NMR FID Files/ABP/15-MNCB-AN-42A/1/lists/pp/zg30
- NMR FID Files/ABP/15-MNCB-AN-42A/1/pdata/
- NMR FID Files/ABP/15-MNCB-AN-42A/1/pdata/1/
- NMR FID Files/ABP/15-MNCB-AN-42A/1/pdata/1/1i
- NMR FID Files/ABP/15-MNCB-AN-42A/1/pdata/1/1r
- NMR FID Files/ABP/15-MNCB-AN-42A/1/pdata/1/auditp.txt
- NMR FID Files/ABP/15-MNCB-AN-42A/1/pdata/1/intrng
- NMR FID Files/ABP/15-MNCB-AN-42A/1/pdata/1/outd
- NMR FID Files/ABP/15-MNCB-AN-42A/1/pdata/1/peaklist.xml
- NMR FID Files/ABP/15-MNCB-AN-42A/1/pdata/1/peakrng
- NMR FID Files/ABP/15-MNCB-AN-42A/1/pdata/1/peaks
- NMR FID Files/ABP/15-MNCB-AN-42A/1/pdata/1/proc
- NMR FID Files/ABP/15-MNCB-AN-42A/1/pdata/1/procs
- NMR FID Files/ABP/15-MNCB-AN-42A/1/pdata/1/title
- NMR FID Files/ABP/15-MNCB-AN-42A/1/prosol_History
- NMR FID Files/ABP/15-MNCB-AN-42A/1/pulseprogram.precomp
- NMR FID Files/ABP/15-MNCB-AN-42A/1/scon2
- NMR FID Files/ABP/15-MNCB-AN-42A/1/shimvalues
- NMR FID Files/ABP/15-MNCB-AN-42A/1/specpar
- NMR FID Files/ABP/15-MNCB-AN-42A/1/topshimreport
- NMR FID Files/ABP/15-MNCB-AN-42A/1/uxnmr.info
- NMR FID Files/ABP/15-MNCB-AN-42A/1/uxnmr.par
- NMR FID Files/ABP/15-MNCB-AN-42A/1/vtc_pid_settings
- NMR FID Files/ABP/15-MNCB-AN-42A-13C/
- NMR FID Files/ABP/15-MNCB-AN-42A-13C/1/
- NMR FID Files/ABP/15-MNCB-AN-42A-13C/1/acqu
- NMR FID Files/ABP/15-MNCB-AN-42A-13C/1/acqus
- NMR FID Files/ABP/15-MNCB-AN-42A-13C/1/adcInfo_TRX2.xml
- NMR FID Files/ABP/15-MNCB-AN-42A-13C/1/au/
- NMR FID Files/ABP/15-MNCB-AN-42A-13C/1/au/src/
- NMR FID Files/ABP/15-MNCB-AN-42A-13C/1/au/src/au_zg
- NMR FID Files/ABP/15-MNCB-AN-42A-13C/1/au/src/proc_1d
- NMR FID Files/ABP/15-MNCB-AN-42A-13C/1/audita.txt
- NMR FID Files/ABP/15-MNCB-AN-42A-13C/1/fid
- NMR FID Files/ABP/15-MNCB-AN-42A-13C/1/format.temp
- NMR FID Files/ABP/15-MNCB-AN-42A-13C/1/lists/
- NMR FID Files/ABP/15-MNCB-AN-42A-13C/1/lists/cpd/
- NMR FID Files/ABP/15-MNCB-AN-42A-13C/1/lists/cpd/waltz65
- NMR FID Files/ABP/15-MNCB-AN-42A-13C/1/lists/form/
- NMR FID Files/ABP/15-MNCB-AN-42A-13C/1/lists/form/plot_acqu.form
- NMR FID Files/ABP/15-MNCB-AN-42A-13C/1/lists/pp/
- NMR FID Files/ABP/15-MNCB-AN-42A-13C/1/lists/pp/Avance.incl
- NMR FID Files/ABP/15-MNCB-AN-42A-13C/1/lists/pp/Delay.incl
- NMR FID Files/ABP/15-MNCB-AN-42A-13C/1/lists/pp/zgpg30
- NMR FID Files/ABP/15-MNCB-AN-42A-13C/1/pdata/
- NMR FID Files/ABP/15-MNCB-AN-42A-13C/1/pdata/1/
- NMR FID Files/ABP/15-MNCB-AN-42A-13C/1/pdata/1/1i
- NMR FID Files/ABP/15-MNCB-AN-42A-13C/1/pdata/1/1r
- NMR FID Files/ABP/15-MNCB-AN-42A-13C/1/pdata/1/auditp.txt
- NMR FID Files/ABP/15-MNCB-AN-42A-13C/1/pdata/1/intrng
- NMR FID Files/ABP/15-MNCB-AN-42A-13C/1/pdata/1/outd
- NMR FID Files/ABP/15-MNCB-AN-42A-13C/1/pdata/1/peaklist.xml
- NMR FID Files/ABP/15-MNCB-AN-42A-13C/1/pdata/1/peakrng
- NMR FID Files/ABP/15-MNCB-AN-42A-13C/1/pdata/1/peaks
- NMR FID Files/ABP/15-MNCB-AN-42A-13C/1/pdata/1/proc
- NMR FID Files/ABP/15-MNCB-AN-42A-13C/1/pdata/1/procs
- NMR FID Files/ABP/15-MNCB-AN-42A-13C/1/pdata/1/title
- NMR FID Files/ABP/15-MNCB-AN-42A-13C/1/prosol_History
- NMR FID Files/ABP/15-MNCB-AN-42A-13C/1/pulseprogram.precomp
- NMR FID Files/ABP/15-MNCB-AN-42A-13C/1/scon2
- NMR FID Files/ABP/15-MNCB-AN-42A-13C/1/shimvalues
- NMR FID Files/ABP/15-MNCB-AN-42A-13C/1/specpar
- NMR FID Files/ABP/15-MNCB-AN-42A-13C/1/topshimreport
- NMR FID Files/ABP/15-MNCB-AN-42A-13C/1/uxnmr.info
- NMR FID Files/ABP/15-MNCB-AN-42A-13C/1/uxnmr.par
- NMR FID Files/ABP/15-MNCB-AN-42A-13C/1/vtc_pid_settings
- NMR FID Files/ABP/15-MNCB-AN-42A-31P/
- NMR FID Files/ABP/15-MNCB-AN-42A-31P/1/
- NMR FID Files/ABP/15-MNCB-AN-42A-31P/1/acqu
- NMR FID Files/ABP/15-MNCB-AN-42A-31P/1/acqus
- NMR FID Files/ABP/15-MNCB-AN-42A-31P/1/adcInfo_TRX2.xml
- NMR FID Files/ABP/15-MNCB-AN-42A-31P/1/au/
- NMR FID Files/ABP/15-MNCB-AN-42A-31P/1/au/src/
- NMR FID Files/ABP/15-MNCB-AN-42A-31P/1/au/src/au_zg
- NMR FID Files/ABP/15-MNCB-AN-42A-31P/1/au/src/proc_1d
- NMR FID Files/ABP/15-MNCB-AN-42A-31P/1/audita.txt
- NMR FID Files/ABP/15-MNCB-AN-42A-31P/1/fid
- NMR FID Files/ABP/15-MNCB-AN-42A-31P/1/format.temp
- NMR FID Files/ABP/15-MNCB-AN-42A-31P/1/lists/
- NMR FID Files/ABP/15-MNCB-AN-42A-31P/1/lists/cpd/
- NMR FID Files/ABP/15-MNCB-AN-42A-31P/1/lists/cpd/waltz16
- NMR FID Files/ABP/15-MNCB-AN-42A-31P/1/lists/form/
- NMR FID Files/ABP/15-MNCB-AN-42A-31P/1/lists/form/plot_acqu.form
- NMR FID Files/ABP/15-MNCB-AN-42A-31P/1/lists/pp/
- NMR FID Files/ABP/15-MNCB-AN-42A-31P/1/lists/pp/Avance.incl
- NMR FID Files/ABP/15-MNCB-AN-42A-31P/1/lists/pp/Delay.incl
- NMR FID Files/ABP/15-MNCB-AN-42A-31P/1/lists/pp/zgpg30
- NMR FID Files/ABP/15-MNCB-AN-42A-31P/1/pdata/
- NMR FID Files/ABP/15-MNCB-AN-42A-31P/1/pdata/1/
- NMR FID Files/ABP/15-MNCB-AN-42A-31P/1/pdata/1/1i
- NMR FID Files/ABP/15-MNCB-AN-42A-31P/1/pdata/1/1r
- NMR FID Files/ABP/15-MNCB-AN-42A-31P/1/pdata/1/auditp.txt
- NMR FID Files/ABP/15-MNCB-AN-42A-31P/1/pdata/1/intrng
- NMR FID Files/ABP/15-MNCB-AN-42A-31P/1/pdata/1/outd
- NMR FID Files/ABP/15-MNCB-AN-42A-31P/1/pdata/1/peaklist.xml
- NMR FID Files/ABP/15-MNCB-AN-42A-31P/1/pdata/1/peakrng
- NMR FID Files/ABP/15-MNCB-AN-42A-31P/1/pdata/1/peaks
- NMR FID Files/ABP/15-MNCB-AN-42A-31P/1/pdata/1/proc
- NMR FID Files/ABP/15-MNCB-AN-42A-31P/1/pdata/1/procs
- NMR FID Files/ABP/15-MNCB-AN-42A-31P/1/pdata/1/title
- NMR FID Files/ABP/15-MNCB-AN-42A-31P/1/prosol_History
- NMR FID Files/ABP/15-MNCB-AN-42A-31P/1/pulseprogram.precomp
- NMR FID Files/ABP/15-MNCB-AN-42A-31P/1/scon2
- NMR FID Files/ABP/15-MNCB-AN-42A-31P/1/shimvalues
- NMR FID Files/ABP/15-MNCB-AN-42A-31P/1/specpar
- NMR FID Files/ABP/15-MNCB-AN-42A-31P/1/uxnmr.info
- NMR FID Files/ABP/15-MNCB-AN-42A-31P/1/uxnmr.par
- NMR FID Files/ABP/15-MNCB-AN-42A-31P/1/vtc_pid_settings
- NMR FID Files/ABV/
- NMR FID Files/ABV/1/
- NMR FID Files/ABV/1/acqu
- NMR FID Files/ABV/1/acqus
- NMR FID Files/ABV/1/adcInfo_TRX2.xml
- NMR FID Files/ABV/1/audita.txt
- NMR FID Files/ABV/1/fid
- NMR FID Files/ABV/1/format.ased
- NMR FID Files/ABV/1/format.temp
- NMR FID Files/ABV/1/lists/
- NMR FID Files/ABV/1/lists/cpd/
- NMR FID Files/ABV/1/lists/cpd/spinal64
- NMR FID Files/ABV/1/lists/form/
- NMR FID Files/ABV/1/lists/form/plot_acqu.form
- NMR FID Files/ABV/1/lists/pp/
- NMR FID Files/ABV/1/lists/pp/aq_prot.incl
- NMR FID Files/ABV/1/lists/pp/Avance.incl
- NMR FID Files/ABV/1/lists/pp/cp
- NMR FID Files/ABV/1/lists/pp/lgcalc.incl
- NMR FID Files/ABV/1/lists/pp/p15_prot.incl
- NMR FID Files/ABV/1/lists/wave/
- NMR FID Files/ABV/1/lists/wave/ramp50100.100
- NMR FID Files/ABV/1/pdata/
- NMR FID Files/ABV/1/pdata/1/
- NMR FID Files/ABV/1/pdata/1/1i
- NMR FID Files/ABV/1/pdata/1/1r
- NMR FID Files/ABV/1/pdata/1/auditp.txt
- NMR FID Files/ABV/1/pdata/1/clevels
- NMR FID Files/ABV/1/pdata/1/intrng
- NMR FID Files/ABV/1/pdata/1/outd
- NMR FID Files/ABV/1/pdata/1/proc
- NMR FID Files/ABV/1/pdata/1/procs
- NMR FID Files/ABV/1/pdata/1/thumb.png
- NMR FID Files/ABV/1/pdata/1/title
- NMR FID Files/ABV/1/pulseprogram.precomp
- NMR FID Files/ABV/1/scon2
- NMR FID Files/ABV/1/shimvalues
- NMR FID Files/ABV/1/specpar
- NMR FID Files/ABV/1/uxnmr.info
- NMR FID Files/ABV/1/uxnmr.par
- NMR FID Files/ABV/1/vtc_pid_settings
- NMR FID Files/AEP/
- NMR FID Files/AEP/25-MNCB-AN-92R/
- NMR FID Files/AEP/25-MNCB-AN-92R/1/
- NMR FID Files/AEP/25-MNCB-AN-92R/1/acqu
- NMR FID Files/AEP/25-MNCB-AN-92R/1/acqus
- NMR FID Files/AEP/25-MNCB-AN-92R/1/adcInfo_TRX1.xml
- NMR FID Files/AEP/25-MNCB-AN-92R/1/audita.txt
- NMR FID Files/AEP/25-MNCB-AN-92R/1/fid
- NMR FID Files/AEP/25-MNCB-AN-92R/1/format.temp
- NMR FID Files/AEP/25-MNCB-AN-92R/1/lists/
- NMR FID Files/AEP/25-MNCB-AN-92R/1/lists/form/
- NMR FID Files/AEP/25-MNCB-AN-92R/1/lists/form/plot_acqu.form
- NMR FID Files/AEP/25-MNCB-AN-92R/1/lists/pp/
- NMR FID Files/AEP/25-MNCB-AN-92R/1/lists/pp/Avance.incl
- NMR FID Files/AEP/25-MNCB-AN-92R/1/lists/pp/zg30
- NMR FID Files/AEP/25-MNCB-AN-92R/1/pdata/
- NMR FID Files/AEP/25-MNCB-AN-92R/1/pdata/1/
- NMR FID Files/AEP/25-MNCB-AN-92R/1/pdata/1/1i
- NMR FID Files/AEP/25-MNCB-AN-92R/1/pdata/1/1r
- NMR FID Files/AEP/25-MNCB-AN-92R/1/pdata/1/auditp.txt
- NMR FID Files/AEP/25-MNCB-AN-92R/1/pdata/1/intrng
- NMR FID Files/AEP/25-MNCB-AN-92R/1/pdata/1/outd
- NMR FID Files/AEP/25-MNCB-AN-92R/1/pdata/1/peaklist.xml
- NMR FID Files/AEP/25-MNCB-AN-92R/1/pdata/1/peakrng
- NMR FID Files/AEP/25-MNCB-AN-92R/1/pdata/1/peaks
- NMR FID Files/AEP/25-MNCB-AN-92R/1/pdata/1/proc
- NMR FID Files/AEP/25-MNCB-AN-92R/1/pdata/1/procs
- NMR FID Files/AEP/25-MNCB-AN-92R/1/pdata/1/title
- NMR FID Files/AEP/25-MNCB-AN-92R/1/prosol_History
- NMR FID Files/AEP/25-MNCB-AN-92R/1/pulseprogram.precomp
- NMR FID Files/AEP/25-MNCB-AN-92R/1/scon2
- NMR FID Files/AEP/25-MNCB-AN-92R/1/shimvalues
- NMR FID Files/AEP/25-MNCB-AN-92R/1/specpar
- NMR FID Files/AEP/25-MNCB-AN-92R/1/topshimreport
- NMR FID Files/AEP/25-MNCB-AN-92R/1/uxnmr.info
- NMR FID Files/AEP/25-MNCB-AN-92R/1/uxnmr.par
- NMR FID Files/AEP/25-MNCB-AN-92R/1/vtc_pid_settings
- NMR FID Files/AEP/25-MNCB-AN-92R-13C/
- NMR FID Files/AEP/25-MNCB-AN-92R-13C/1/
- NMR FID Files/AEP/25-MNCB-AN-92R-13C/1/acqu
- NMR FID Files/AEP/25-MNCB-AN-92R-13C/1/acqus
- NMR FID Files/AEP/25-MNCB-AN-92R-13C/1/adcInfo_TRX2.xml
- NMR FID Files/AEP/25-MNCB-AN-92R-13C/1/audita.txt
- NMR FID Files/AEP/25-MNCB-AN-92R-13C/1/fid
- NMR FID Files/AEP/25-MNCB-AN-92R-13C/1/format.temp
- NMR FID Files/AEP/25-MNCB-AN-92R-13C/1/lists/
- NMR FID Files/AEP/25-MNCB-AN-92R-13C/1/lists/cpd/
- NMR FID Files/AEP/25-MNCB-AN-92R-13C/1/lists/cpd/waltz65
- NMR FID Files/AEP/25-MNCB-AN-92R-13C/1/lists/form/
- NMR FID Files/AEP/25-MNCB-AN-92R-13C/1/lists/form/plot_acqu.form
- NMR FID Files/AEP/25-MNCB-AN-92R-13C/1/lists/pp/
- NMR FID Files/AEP/25-MNCB-AN-92R-13C/1/lists/pp/Avance.incl
- NMR FID Files/AEP/25-MNCB-AN-92R-13C/1/lists/pp/Delay.incl
- NMR FID Files/AEP/25-MNCB-AN-92R-13C/1/lists/pp/zgpg30
- NMR FID Files/AEP/25-MNCB-AN-92R-13C/1/pdata/
- NMR FID Files/AEP/25-MNCB-AN-92R-13C/1/pdata/1/
- NMR FID Files/AEP/25-MNCB-AN-92R-13C/1/pdata/1/1i
- NMR FID Files/AEP/25-MNCB-AN-92R-13C/1/pdata/1/1r
- NMR FID Files/AEP/25-MNCB-AN-92R-13C/1/pdata/1/auditp.txt
- NMR FID Files/AEP/25-MNCB-AN-92R-13C/1/pdata/1/intrng
- NMR FID Files/AEP/25-MNCB-AN-92R-13C/1/pdata/1/outd
- NMR FID Files/AEP/25-MNCB-AN-92R-13C/1/pdata/1/peaklist.xml
- NMR FID Files/AEP/25-MNCB-AN-92R-13C/1/pdata/1/peakrng
- NMR FID Files/AEP/25-MNCB-AN-92R-13C/1/pdata/1/peaks
- NMR FID Files/AEP/25-MNCB-AN-92R-13C/1/pdata/1/proc
- NMR FID Files/AEP/25-MNCB-AN-92R-13C/1/pdata/1/procs
- NMR FID Files/AEP/25-MNCB-AN-92R-13C/1/pdata/1/title
- NMR FID Files/AEP/25-MNCB-AN-92R-13C/1/prosol_History
- NMR FID Files/AEP/25-MNCB-AN-92R-13C/1/pulseprogram.precomp
- NMR FID Files/AEP/25-MNCB-AN-92R-13C/1/scon2
- NMR FID Files/AEP/25-MNCB-AN-92R-13C/1/shimvalues
- NMR FID Files/AEP/25-MNCB-AN-92R-13C/1/specpar
- NMR FID Files/AEP/25-MNCB-AN-92R-13C/1/topshimreport
- NMR FID Files/AEP/25-MNCB-AN-92R-13C/1/uxnmr.info
- NMR FID Files/AEP/25-MNCB-AN-92R-13C/1/uxnmr.par
- NMR FID Files/AEP/25-MNCB-AN-92R-13C/1/vtc_pid_settings
- NMR FID Files/AEP/25-MNCB-AN-92R-31P/
- NMR FID Files/AEP/25-MNCB-AN-92R-31P/1/
- NMR FID Files/AEP/25-MNCB-AN-92R-31P/1/acqu
- NMR FID Files/AEP/25-MNCB-AN-92R-31P/1/acqus
- NMR FID Files/AEP/25-MNCB-AN-92R-31P/1/adcInfo_TRX2.xml
- NMR FID Files/AEP/25-MNCB-AN-92R-31P/1/audita.txt
- NMR FID Files/AEP/25-MNCB-AN-92R-31P/1/fid
- NMR FID Files/AEP/25-MNCB-AN-92R-31P/1/format.temp
- NMR FID Files/AEP/25-MNCB-AN-92R-31P/1/lists/
- NMR FID Files/AEP/25-MNCB-AN-92R-31P/1/lists/cpd/
- NMR FID Files/AEP/25-MNCB-AN-92R-31P/1/lists/cpd/waltz16
- NMR FID Files/AEP/25-MNCB-AN-92R-31P/1/lists/form/
- NMR FID Files/AEP/25-MNCB-AN-92R-31P/1/lists/form/plot_acqu.form
- NMR FID Files/AEP/25-MNCB-AN-92R-31P/1/lists/pp/
- NMR FID Files/AEP/25-MNCB-AN-92R-31P/1/lists/pp/Avance.incl
- NMR FID Files/AEP/25-MNCB-AN-92R-31P/1/lists/pp/Delay.incl
- NMR FID Files/AEP/25-MNCB-AN-92R-31P/1/lists/pp/zgpg30
- NMR FID Files/AEP/25-MNCB-AN-92R-31P/1/pdata/
- NMR FID Files/AEP/25-MNCB-AN-92R-31P/1/pdata/1/
- NMR FID Files/AEP/25-MNCB-AN-92R-31P/1/pdata/1/1i
- NMR FID Files/AEP/25-MNCB-AN-92R-31P/1/pdata/1/1r
- NMR FID Files/AEP/25-MNCB-AN-92R-31P/1/pdata/1/AN 94.mnova
- NMR FID Files/AEP/25-MNCB-AN-92R-31P/1/pdata/1/auditp.txt
- NMR FID Files/AEP/25-MNCB-AN-92R-31P/1/pdata/1/intrng
- NMR FID Files/AEP/25-MNCB-AN-92R-31P/1/pdata/1/outd
- NMR FID Files/AEP/25-MNCB-AN-92R-31P/1/pdata/1/peaklist.xml
- NMR FID Files/AEP/25-MNCB-AN-92R-31P/1/pdata/1/peakrng
- NMR FID Files/AEP/25-MNCB-AN-92R-31P/1/pdata/1/peaks
- NMR FID Files/AEP/25-MNCB-AN-92R-31P/1/pdata/1/proc
- NMR FID Files/AEP/25-MNCB-AN-92R-31P/1/pdata/1/procs
- NMR FID Files/AEP/25-MNCB-AN-92R-31P/1/pdata/1/title
- NMR FID Files/AEP/25-MNCB-AN-92R-31P/1/prosol_History
- NMR FID Files/AEP/25-MNCB-AN-92R-31P/1/pulseprogram.precomp
- NMR FID Files/AEP/25-MNCB-AN-92R-31P/1/scon2
- NMR FID Files/AEP/25-MNCB-AN-92R-31P/1/shimvalues
- NMR FID Files/AEP/25-MNCB-AN-92R-31P/1/specpar
- NMR FID Files/AEP/25-MNCB-AN-92R-31P/1/uxnmr.info
- NMR FID Files/AEP/25-MNCB-AN-92R-31P/1/uxnmr.par
- NMR FID Files/AEP/25-MNCB-AN-92R-31P/1/vtc_pid_settings
- NMR FID Files/AEP Optimization/
- NMR FID Files/AEP Optimization/29-MNCB-AEP-31P/
- NMR FID Files/AEP Optimization/29-MNCB-AEP-31P/1/
- NMR FID Files/AEP Optimization/29-MNCB-AEP-31P/1/acqu
- NMR FID Files/AEP Optimization/29-MNCB-AEP-31P/1/acqus
- NMR FID Files/AEP Optimization/29-MNCB-AEP-31P/1/adcInfo_TRX2.xml
- NMR FID Files/AEP Optimization/29-MNCB-AEP-31P/1/au/
- NMR FID Files/AEP Optimization/29-MNCB-AEP-31P/1/au/src/
- NMR FID Files/AEP Optimization/29-MNCB-AEP-31P/1/au/src/au_zg
- NMR FID Files/AEP Optimization/29-MNCB-AEP-31P/1/au/src/proc_1d
- NMR FID Files/AEP Optimization/29-MNCB-AEP-31P/1/audita.txt
- NMR FID Files/AEP Optimization/29-MNCB-AEP-31P/1/fid
- NMR FID Files/AEP Optimization/29-MNCB-AEP-31P/1/format.temp
- NMR FID Files/AEP Optimization/29-MNCB-AEP-31P/1/lists/
- NMR FID Files/AEP Optimization/29-MNCB-AEP-31P/1/lists/cpd/
- NMR FID Files/AEP Optimization/29-MNCB-AEP-31P/1/lists/cpd/waltz16
- NMR FID Files/AEP Optimization/29-MNCB-AEP-31P/1/lists/form/
[truncated: 948 more entries]
