# Supplementary material for: Easy Access to Vinylene-Linked Conjugated Homopolymers from Phosphonates via an O2‑Mediated Aldehyde-Free Strategy
Source: Org Lett. 2025 Sep 13;27(38):10695–9. doi: 10.1021/acs.orglett.5c03195 (PMC12481555; doi:10.1021/acs.orglett.5c03195)
Supplement: Supplementary file 2 [file ol5c03195_si_002.zip › NMR FID Files/ABP/15-MNCB-AN-42A/1/pdata/1/auditp.txt]

##TITLE= Audit trail, TopSpin 4.4.1
##JCAMPDX= 5.01
##ORIGIN= Bruker BioSpin GmbH & Co. KG
##OWNER= root
$$ D:/BITS/JCAMP/2024/NOV/15-MNCB-AN-42A/1/pdata/1/auditp.txt
##AUDIT TRAIL=  $$ (NUMBER, WHEN, WHO, WHERE, PROCESS, VERSION, WHAT)
(   1,<2024-11-15T14:17:47.352+0000>,<CZC7388M46\root>,<CZC7388M46>,<go4>,<TopSpin 4.4.1>,
      <acquisition in progress>)
$$ D:/BITS/JCAMP/2024/NOV/15-MNCB-AN-42A/1/audita.txt
(   2,<2024-11-15T14:19:19.929+0000>,<CZC7388M46\root>,<CZC7388M46>,<go4>,<TopSpin 4.4.1>,
      <created by zg on 'BITS Hyd AV4' (CZC7388M46) by user 'CZC7388M46\root'
       on data set with UUID '6362f90e-a35c-11ef-8aad-0013952660ec'
       started at 2024-11-15 14:17:47.351 +0000, POWCHK enabled, PULCHK disabled,
       completed at 2024-11-15 14:19:19.926 +0000
       configuration hash MD5:
       CD E2 7D F4 C3 6C 60 A8 A3 46 45 64 14 3E D8 E1
       double data hash MD5: 64K
       CC F1 C7 08 C2 6E E6 92 D1 BE A0 A8 56 71 E7 DA>)
(   3,<2024-11-15T19:49:20.126+0530>,<root>,<CZC7388M46>,<xwish3>,<TopSpin 4.4.1>,
      <ICON-NMR User ID: root
       double data hash MD5: 64K
       CC F1 C7 08 C2 6E E6 92 D1 BE A0 A8 56 71 E7 DA>)
(   4,<2024-11-15T19:49:21.522+0530>,<root>,<CZC7388M46>,<proc1d>,<TopSpin 4.4.1>,
      <Start of raw data processing
       ef LB = 0.3 FT_mod = 6 PKNL = 1 SI = 64K
       fid double data hash MD5: 64K
       CC F1 C7 08 C2 6E E6 92 D1 BE A0 A8 56 71 E7 DA
       data hash MD5: 64K
       0D 4D 73 79 32 99 FB 67 67 07 2D 65 FA F2 04 6D>)
$$ D:/BITS/JCAMP/2024/NOV/15-MNCB-AN-42A/1/pdata/1/auditp.txt
(   5,<2024-11-15T19:49:22.311+0530>,<root>,<CZC7388M46>,<proc1d>,<TopSpin 4.4.1>,
      <apk0
       data hash MD5: 64K
       77 BE 81 1B 67 7C 6F 3E 9B 2D 11 52 B0 48 BC E7>)
(   6,<2024-11-15T19:49:22.378+0530>,<root>,<CZC7388M46>,<sref>,<TopSpin 4.4.1>,
      <sref
       data hash MD5: 64K
       77 BE 81 1B 67 7C 6F 3E 9B 2D 11 52 B0 48 BC E7>)
(   7,<2024-11-15T19:49:22.425+0530>,<root>,<CZC7388M46>,<proc1d>,<TopSpin 4.4.1>,
      <abs ABSG = 5
       data hash MD5: 64K
       20 61 A5 E9 06 0A AB AF 9B 29 7D 55 6B DD 7C F9>)
(   8,<2024-11-15T19:49:22.486+0530>,<root>,<CZC7388M46>,<peak>,<TopSpin 4.4.1>,
      <1D Peak picking
       data hash MD5: 64K
       20 61 A5 E9 06 0A AB AF 9B 29 7D 55 6B DD 7C F9>)
(   9,<2024-11-15T19:49:22.611+0530>,<root>,<CZC7388M46>,<xwish3>,<TopSpin 4.4.1>,
      <ICON-NMR User ID: root
       data hash MD5: 64K
       20 61 A5 E9 06 0A AB AF 9B 29 7D 55 6B DD 7C F9>)
##END=

$$ hash MD5
$$ BD D8 53 EA B8 DC 7C DE 86 31 48 9B 54 53 87 F3
