# Supplementary material for: Easy Access to Vinylene-Linked Conjugated Homopolymers from Phosphonates via an O2‑Mediated Aldehyde-Free Strategy
Source: Org Lett. 2025 Sep 13;27(38):10695–9. doi: 10.1021/acs.orglett.5c03195 (PMC12481555; doi:10.1021/acs.orglett.5c03195)
Supplement: Supplementary file 2 [file ol5c03195_si_002.zip › NMR FID Files/ABP/15-MNCB-AN-42A/1/pdata/1/peaklist.xml]

<?xml version="1.0" encoding="UTF-8"?>
<PeakList>
  <PeakList1D>
    <PeakList1DHeader creator="root" date="2024-11-15T19:49:22.522+05:30" expNo="1" name="15-MNCB-AN-42A" owner="" procNo="1" source="D:/BITS/JCAMP/2024/NOV">
      <PeakPickDetails>F1=16.318005ppm, F2=-4.163556ppm, MI=0.10cm, MAXI=10000.00cm, PC=1.000
      </PeakPickDetails>
    </PeakList1DHeader>
    <Peak1D F1="8.307519" intensity="2.397066e+00" type="0"/>
    <Peak1D F1="8.285270" intensity="2.531874e+00" type="0"/>
    <Peak1D F1="7.761198" intensity="2.273893e+00" type="0"/>
    <Peak1D F1="7.739290" intensity="2.489242e+00" type="0"/>
    <Peak1D F1="7.469134" intensity="1.283529e+00" type="0"/>
    <Peak1D F1="7.452852" intensity="1.677260e+00" type="0"/>
    <Peak1D F1="7.449984" intensity="1.615930e+00" type="0"/>
    <Peak1D F1="7.447009" intensity="1.456457e+00" type="0"/>
    <Peak1D F1="7.430650" intensity="1.404705e+00" type="0"/>
    <Peak1D F1="7.388850" intensity="2.588537e+00" type="0"/>
    <Peak1D F1="7.383374" intensity="2.665756e+00" type="0"/>
    <Peak1D F1="7.269691" intensity="1.640667e+00" type="0"/>
    <Peak1D F1="7.253318" intensity="1.640302e+00" type="0"/>
    <Peak1D F1="7.247934" intensity="1.685165e+00" type="0"/>
    <Peak1D F1="7.231617" intensity="1.325849e+00" type="0"/>
    <Peak1D F1="7.191199" intensity="1.392335e+00" type="0"/>
    <Peak1D F1="7.186248" intensity="6.910318e+00" type="0"/>
    <Peak1D F1="7.170572" intensity="1.521500e+00" type="0"/>
    <Peak1D F1="7.165023" intensity="1.452472e+00" type="0"/>
    <Peak1D F1="7.052108" intensity="2.203131e+00" type="0"/>
    <Peak1D F1="7.031163" intensity="1.640966e+00" type="0"/>
    <Peak1D F1="4.235833" intensity="2.298252e+00" type="0"/>
    <Peak1D F1="4.179973" intensity="2.298273e+00" type="0"/>
    <Peak1D F1="3.984699" intensity="1.422920e+00" type="0"/>
    <Peak1D F1="3.968206" intensity="2.936201e+00" type="0"/>
    <Peak1D F1="3.951654" intensity="1.424483e+00" type="0"/>
    <Peak1D F1="3.926659" intensity="2.958434e-01" type="0"/>
    <Peak1D F1="3.908906" intensity="9.856003e-01" type="0"/>
    <Peak1D F1="3.901430" intensity="5.497204e-01" type="0"/>
    <Peak1D F1="3.891053" intensity="1.498423e+00" type="0"/>
    <Peak1D F1="3.883674" intensity="1.808842e+00" type="0"/>
    <Peak1D F1="3.873222" intensity="1.133967e+00" type="0"/>
    <Peak1D F1="3.865849" intensity="2.597628e+00" type="0"/>
    <Peak1D F1="3.855468" intensity="4.304216e-01" type="0"/>
    <Peak1D F1="3.847970" intensity="1.848943e+00" type="0"/>
    <Peak1D F1="3.827712" intensity="1.521288e+00" type="0"/>
    <Peak1D F1="3.824821" intensity="7.417306e-01" type="0"/>
    <Peak1D F1="3.820176" intensity="4.254656e-01" type="0"/>
    <Peak1D F1="3.809991" intensity="1.609429e+00" type="0"/>
    <Peak1D F1="3.806923" intensity="1.637255e+00" type="0"/>
    <Peak1D F1="3.802483" intensity="9.898024e-01" type="0"/>
    <Peak1D F1="3.789254" intensity="1.527464e+00" type="0"/>
    <Peak1D F1="3.784784" intensity="1.016112e+00" type="0"/>
    <Peak1D F1="3.781698" intensity="9.164866e-01" type="0"/>
    <Peak1D F1="3.771606" intensity="5.308371e-01" type="0"/>
    <Peak1D F1="3.766984" intensity="4.314536e-01" type="0"/>
    <Peak1D F1="3.764015" intensity="8.046031e-01" type="0"/>
    <Peak1D F1="3.746363" intensity="2.594206e-01" type="0"/>
    <Peak1D F1="3.414664" intensity="2.253591e-01" type="0"/>
    <Peak1D F1="3.397134" intensity="2.284033e-01" type="0"/>
    <Peak1D F1="1.702815" intensity="3.365404e-01" type="0"/>
    <Peak1D F1="1.686145" intensity="1.009747e+00" type="0"/>
    <Peak1D F1="1.668843" intensity="1.332479e+00" type="0"/>
    <Peak1D F1="1.649569" intensity="1.112723e+00" type="0"/>
    <Peak1D F1="1.632856" intensity="4.196129e-01" type="0"/>
    <Peak1D F1="1.560527" intensity="6.262701e+00" type="0"/>
    <Peak1D F1="1.285732" intensity="2.687616e-01" type="0"/>
    <Peak1D F1="1.270138" intensity="6.791297e-01" type="0"/>
    <Peak1D F1="1.262789" intensity="6.764613e-01" type="0"/>
    <Peak1D F1="1.250569" intensity="1.056573e+00" type="0"/>
    <Peak1D F1="1.232334" intensity="9.288415e-01" type="0"/>
    <Peak1D F1="1.213103" intensity="7.655223e-01" type="0"/>
    <Peak1D F1="1.205584" intensity="1.100043e+00" type="0"/>
    <Peak1D F1="1.184827" intensity="2.225857e+00" type="0"/>
    <Peak1D F1="1.167267" intensity="2.535224e+00" type="0"/>
    <Peak1D F1="1.149891" intensity="1.837165e+00" type="0"/>
    <Peak1D F1="1.134823" intensity="1.177761e+00" type="0"/>
    <Peak1D F1="1.117280" intensity="5.458270e-01" type="0"/>
    <Peak1D F1="1.106614" intensity="7.400820e-01" type="0"/>
    <Peak1D F1="1.096998" intensity="8.714597e-01" type="0"/>
    <Peak1D F1="1.090134" intensity="1.264615e+00" type="0"/>
    <Peak1D F1="1.072385" intensity="1.304217e+00" type="0"/>
    <Peak1D F1="1.060521" intensity="7.970959e+00" type="0"/>
    <Peak1D F1="1.042866" intensity="1.500000e+01" type="0"/>
    <Peak1D F1="1.025242" intensity="7.254225e+00" type="0"/>
    <Peak1D F1="0.882305" intensity="1.096175e-01" type="0"/>
    <Peak1D F1="0.801152" intensity="2.969989e+00" type="0"/>
    <Peak1D F1="0.783630" intensity="6.338401e+00" type="0"/>
    <Peak1D F1="0.765400" intensity="2.714549e+00" type="0"/>
    <Peak1D F1="-0.000156" intensity="3.941258e-01" type="0"/>
  </PeakList1D>
</PeakList>
