# Supplementary material for: Easy Access to Vinylene-Linked Conjugated Homopolymers from Phosphonates via an O2‑Mediated Aldehyde-Free Strategy
Source: Org Lett. 2025 Sep 13;27(38):10695–9. doi: 10.1021/acs.orglett.5c03195 (PMC12481555; doi:10.1021/acs.orglett.5c03195)
Supplement: Supplementary file 2 [file ol5c03195_si_002.zip › NMR FID Files/ABP/15-MNCB-AN-42A/1/shimvalues]

# Fri Nov 15 14:19:19 2024
#$$PROBEIDENTIFIER=Z108618_1005
#$$PROBENAME=PA BBO 400S1 BBF-H-D-05 Z
#$$MAGNETID=BZH1280 400 70I
#$$CRYOSTATID=D315'54-9853
#$$SHIMID=313232
#
# Active Shim Gradients
#
Z           		-13619          
Z2          		-3315           
Z3          		-7123           
Z4          		-17212          
Z5          		-4101           
Z6          		15182           
X           		3460            
XZ          		-2873           
XZ2         		-3118           
XZ3         		3937            
Y           		1724            
YZ          		3296            
YZ2         		-2313           
YZ3         		-2630           
XY          		14256           
XYZ         		-1264           
(X2-Y2)     		-3028           
(X2-Y2)Z    		-1781           
X3          		5096            
Y3          		-1584           
#
# Lock Parameter
#
FIELD		1541.198
LOCKPHASE		 291.481
LOCKPOWER		 -30.000
LOCKGAIN		 134.981
LOCKDC		 -75.000
LOCKSHIFT		   7.240
LOOPGAIN		  -9.400
LOOPTIME		   0.464
LOOPFILTER		  50.000
#
IEEE64_VERSION_CODE 1
#
# Shim currents 
#
SHIM_SETTING [ 1]    -6605.17749823
SHIM_SETTING [ 2]    -1640.95202240
SHIM_SETTING [ 3]    -3746.74500776
SHIM_SETTING [ 4]    -9053.65017018
SHIM_SETTING [ 5]    -2156.99153199
SHIM_SETTING [ 6]     1820.16599909
SHIM_SETTING [ 7]    -1511.00499925
SHIM_SETTING [ 8]    -1640.09199918
SHIM_SETTING [ 9]    -1592.70299921
SHIM_SETTING [10]     7498.85399626
SHIM_SETTING [11]      907.02899955
SHIM_SETTING [12]     1733.82999914
SHIM_SETTING [13]    -1216.74499939
SHIM_SETTING [14]    -1383.21799931
SHIM_SETTING [15]     7985.95402200
SHIM_SETTING [16]     -936.71899953
SHIM_SETTING [17]     2071.01899897
SHIM_SETTING [18]     -664.98499967
SHIM_SETTING [19]     2680.42899866
SHIM_SETTING [20]     -833.20899958
