# Supplementary material for: Easy Access to Vinylene-Linked Conjugated Homopolymers from Phosphonates via an O2‑Mediated Aldehyde-Free Strategy
Source: Org Lett. 2025 Sep 13;27(38):10695–9. doi: 10.1021/acs.orglett.5c03195 (PMC12481555; doi:10.1021/acs.orglett.5c03195)
Supplement: Supplementary file 2 [file ol5c03195_si_002.zip › NMR FID Files/ABP/15-MNCB-AN-42A/1/specpar]

##TITLE= Parameter file, TopSpin 4.4.1
##JCAMPDX= 5.0
##DATATYPE= Parameter Values
##NPOINTS= 2	$$ modification sequence number
##ORIGIN= Bruker BioSpin GmbH & Co. KG
##OWNER= root
$$ 2024-11-15 19:47:47.118 +0530  root@CZC7388M46
$$ D:/BITS/JCAMP/2024/NOV/15-MNCB-AN-42A/1//specpar
$$ process C:\Bruker\TopSpin4.4.1\prog\mod\acqdataserver.exe
##$ANCIEN= (0..7)
0 0 0 0 0 0 0 0
##$BF1= 100.13
##$BF2= 100.13
##$BF3= 100.13
##$DEC= 1
##$DECB= 1
##$DEF19F= yes
##$DEFRSEL= yes
##$HPMOD= (0..32)
0 0 0 0 0 0 0 0 0 0 0 0 0 0 0 0 0 0 0 0 0 0 0 0 0 0 0 0 0 0 0 0 0
##$HPPRECH= (0..32)
-1 -1 -1 -1 -1 -1 -1 -1 -1 -1 -1 -1 -1 -1 -1 -1 -1 -1 -1 -1 -1 -1 -1 -1
-1 -1 -1 -1 -1 -1 -1 -1 -1
##$HPSELECT= yes
##$LOCSW19F= -1
##$LOCSW2H= -1
##$NUC1= 1
##$NUC2= 10
##$NUC3= 0
##$NUC4= 0
##$NUC5= 0
##$NUC6= 0
##$NUC7= 0
##$NUC8= 0
##$NUCARR= (0..123)
400.2 400.2 61.433136658 426.869223948 304.868261952 58.893776172 155.532915594
56.235355626 42.996119316 128.400063948 100.63037004 28.919720634 40.551913824
54.252940914 376.564232022 31.592972592 105.8605038 24.49878327 104.279549718
79.508482374 162.003929484 30.719352 39.211231818 32.63921145 18.674824746
23.219676036 10.25034261 26.933576058 97.215571494 22.561411068 22.567426074
39.901176618 105.264397896 22.621288992 99.206450436 12.957587556 94.955750148
35.762076102 106.114922946 113.671579386 25.039725606 96.053418708 122.047809408
13.96023663 68.524701228 76.324195026 20.881323444 100.26602796 108.080085036
15.3980952 38.639081886 130.947256908 17.343955644 19.610592396 37.203784596
97.95363234 26.080737852 26.62808739 90.078320652 18.429814302 20.655798738
12.752160894 18.3135522 16.199371638 18.623439066 84.90435096 88.81708635
87.50675151 87.694341258 130.940433498 142.600300518 149.237109264 95.770169154
51.862786434 104.731307484 126.262175538 80.069958972 111.296364372 32.992171842
52.490800284 39.757696914 44.473937856 52.8035886 56.530815282 122.54124
21.8109 13.44672 16.68834 13.76688 99.48972 43.94196 12.28614 16.12806
96.20808 13.76688 19.28964 85.40268 11.52576 33.17658 70.032222612 19.293642
45.638808 32.540262 16.036014 10.073034 47.9823792 16.673880774 90.1434492
91.0519032 9.133888662 31.0771308 6.875436 7.487742 86.030129568 6.919458
71.679109644 26.459555166 228.6070464 230.850719676 83.724237198 64.309290576
7.3692828 14.52726 100
##$NUCOFFS= (0..127)
<13C> <2H> <1H> <11B> <27Al> <29Si> <6Li> <7Li> <9Be> <15N> <17O> <23Na>
<25Mg> <31P> <33S> <35Cl> <37Cl> <41K> <43Ca> <45Sc> <47Ti> <49Ti> <51V>
<53Cr> <55Mn> <57Fe> <59Co> <61Ni> <65Cu> <67Zn> <69Ga> <71Ga> <73Ge> <75As>
<77Se> <79Se> <79Br> <81Br> <83Kr> <85Rb> <87Rb> <87Sr> <89Y> <91Zr> <93Nb>
<95Mo> <97Mo> <99Tc> <99Ru> <101Ru> <103Rh> <105Pd> <107Ag> <109Ag> <111Cd>
<113Cd> <113In> <115In> <115Sn> <117Sn> <119Sn> <121Sb> <123Sb> <123Te>
<125Te> <127I> <129Xe> <131Xe> <133Cs> <135Ba> <137Ba> <138La> <139La>
<141Pr> <145Nd> <143Nd> <147Sm> <149Sm> <151Eu> <153Eu> <157Gd> <155Gd>
<159Tb> <161Dy> <163Dy> <165Ho> <167Er> <169Tm> <171Yb> <173Yb> <175Lu>
<176Lu> <179Hf> <177Hf> <181Ta> <183W> <185Re> <187Re> <187Os> <189Os>
<191Ir> <193Ir> <195Pt> <197Au> <199Hg> <201Hg> <203Tl> <207Pb> <209Bi>
<235U> <239Pu> <63Cu> <> <> <> <> <> <> <> <> <> <> <> <> <> <> <> <>
##$OBS= 1
##$OFFS= (0..127)
0 0 0 0 0 0 0 0 0 0 0 0 0 0 0 0 0 0 0 0 0 0 0 0 0 0 0 0 0 0 0 0 0 0 0 0
0 0 0 0 0 0 0 0 0 0 0 0 0 0 0 0 0 0 0 0 0 0 0 0 0 0 0 0 0 0 0 0 0 0 0 0
0 0 0 0 0 0 0 0 0 0 0 0 0 0 0 0 0 0 0 0 0 0 0 0 0 0 0 0 0 0 0 0 0 0 0 0
0 0 0 0 0 0 0 0 0 0 0 0 0 0 0 0 0 0 0 0
##$OFFSF= (0..7)
0 0 0 0 0 0 0 0
##$OFFSH= (0..7)
0 0 0 0 0 0 0 0
##$OFFSX= (0..7)
0 0 0 0 0 0 0 0
##$OFFSXAS= (0..7)
0 0 0 0 0 0 0 0
##$OFSF1= 0
##$OFSF2= 0
##$OFSH1= 0
##$OFSH2= 0
##$OFSH3= 0
##$OFSX1= 0
##$OFSX2= 0
##$OFSY= 0
##$PACOIL= (0..32)
0 0 0 0 0 0 0 0 0 0 0 0 0 0 0 0 0 0 0 0 0 0 0 0 0 0 0 0 0 0 0 0 0
##$PRECHAN= (0..32)
-1 2 -1 0 1 -1 -1 -1 -1 -1 -1 -1 -1 -1 -1 -1 -1 -1 -1 -1 -1 -1 -1 -1 -1
-1 -1 -1 -1 -1 -1 -1 -1
##$RECPRE= (0..25)
-1 0 2 -1 -1 -1 -1 -1 -1 -1 -1 -1 -1 -1 -1 -1 -1 -1 -1 -1 -1 -1 -1 -1 -1
-1
##$RECPRFX= (0..32)
1 0 1 0 0 0 0 0 0 0 0 0 0 0 0 0 0 0 0 0 0 0 0 0 0 0 0 0 0 0 0 0 0
##$RECSEL= (0..24)
0 1 2 3 4 5 6 7 8 9 10 11 12 13 14 15 16 17 18 19 20 21 22 23 24
##$SELREC= (0..24)
0 0 0 0 0 0 0 0 0 0 0 0 0 0 0 0 0 0 0 0 0 0 0 0 0
##$SFO1= 400.2008
##$SFO2= 100.633791
##$SFO3= 400.2008
##$SFO4= 400.2008
##$SFO5= 400.2008
##$SFO6= 400.2008
##$SFO7= 400.2008
##$SFO8= 400.2008
##$TY= (0..123)
0 0 0 0 0 0 0 0 0 0 0 0 0 0 0 0 0 0 0 0 0 0 0 0 0 0 0 0 0 0 0 0 0 0 0 0
0 0 0 0 0 0 0 0 0 0 0 0 0 0 0 0 0 0 0 0 0 0 0 0 0 0 0 0 0 0 0 0 0 0 0 0
0 0 0 0 0 0 0 0 0 0 0 0 0 0 0 0 0 0 0 0 0 0 0 0 0 0 0 0 0 0 0 0 0 0 0 0
0 0 0 0 0 0 0 0 0 0 0 0 0 0 0 0
##END=
