# Supplementary material for: Easy Access to Vinylene-Linked Conjugated Homopolymers from Phosphonates via an O2‑Mediated Aldehyde-Free Strategy
Source: Org Lett. 2025 Sep 13;27(38):10695–9. doi: 10.1021/acs.orglett.5c03195 (PMC12481555; doi:10.1021/acs.orglett.5c03195)
Supplement: Supplementary file 2 [file ol5c03195_si_002.zip › NMR FID Files/ABP/15-MNCB-AN-42A/1/topshimreport]

New TopShim run:

version = topshim 4.4.1
date = 2024-11-15
time = 19:46:29.597
command = topshim 

FINE SHIMMING

Parameters:

probe = Z108618_1005
solvent = CDCl3
shim nucleus = 2H
nucleus optimised for = 1H
o1p (from lock) = 7.24 ppm

Results:


1D Shimming:
Iteration 1: FWHM Before= 2.3 Hz, Target= 0.3 Hz, After= 0.8 Hz
Iteration 2: FWHM Before= 0.8 Hz, Target= 0.3 Hz, After= 0.4 Hz
Shim succeeded

Lineshape quality factor (1D spectrum, spinning) = 0.531

shim changes: 
Z	-435
Z2	-480
Z3	-732
Z4	-3210
Z5	-3088

duration = 1 min 6 sec
completed successfully
finished Fri Nov 15 19:47:35 2024


========================================================================
