# Supplementary material for: Easy Access to Vinylene-Linked Conjugated Homopolymers from Phosphonates via an O2‑Mediated Aldehyde-Free Strategy
Source: Org Lett. 2025 Sep 13;27(38):10695–9. doi: 10.1021/acs.orglett.5c03195 (PMC12481555; doi:10.1021/acs.orglett.5c03195)
Supplement: Supplementary file 2 [file ol5c03195_si_002.zip › NMR FID Files/ABP/15-MNCB-AN-42A-13C/1/adcInfo_TRX2.xml]

 <TRX channel="2">
	<summary>Suboptimal performance achieved</summary>
	<maxAdcModulation>
		<utcDate>16-00:26:30.657</utcDate>
		<adcModulationPercent>100</adcModulationPercent>
		<numScan>12</numScan>
		<numExp>0</numExp>
	</maxAdcModulation>
	<minAdcModulation>
		<utcDate>16-00:26:17.856</utcDate>
		<adcModulationPercent>70</adcModulationPercent>
		<numScan>7</numScan>
		<numExp>0</numExp>
	</minAdcModulation>
	<adcOverflow>
		<utcDate>16-00:26:30.657</utcDate>
		<adcModulationPercent>100</adcModulationPercent>
		<numScan>12</numScan>
		<numExp>0</numExp>
		<utcDate>16-00:26:38.337</utcDate>
		<adcModulationPercent>100</adcModulationPercent>
		<numScan>15</numScan>
		<numExp>0</numExp>
		<utcDate>16-00:27:11.620</utcDate>
		<adcModulationPercent>100</adcModulationPercent>
		<numScan>28</numScan>
		<numExp>0</numExp>
		<utcDate>16-00:27:52.583</utcDate>
		<adcModulationPercent>100</adcModulationPercent>
		<numScan>44</numScan>
		<numExp>0</numExp>
		<utcDate>16-00:28:33.545</utcDate>
		<adcModulationPercent>100</adcModulationPercent>
		<numScan>60</numScan>
		<numExp>0</numExp>
		<utcDate>16-00:29:06.828</utcDate>
		<adcModulationPercent>100</adcModulationPercent>
		<numScan>73</numScan>
		<numExp>0</numExp>
		<utcDate>16-00:29:14.508</utcDate>
		<adcModulationPercent>100</adcModulationPercent>
		<numScan>76</numScan>
		<numExp>0</numExp>
		<utcDate>16-00:29:47.791</utcDate>
		<adcModulationPercent>100</adcModulationPercent>
		<numScan>89</numScan>
		<numExp>0</numExp>
		<utcDate>16-00:29:55.472</utcDate>
		<adcModulationPercent>100</adcModulationPercent>
		<numScan>92</numScan>
		<numExp>0</numExp>
		<utcDate>16-00:30:28.754</utcDate>
		<adcModulationPercent>100</adcModulationPercent>
		<numScan>105</numScan>
		<numExp>0</numExp>
		<utcDate>16-00:30:36.435</utcDate>
		<adcModulationPercent>100</adcModulationPercent>
		<numScan>108</numScan>
		<numExp>0</numExp>
		<utcDate>16-00:31:09.717</utcDate>
		<adcModulationPercent>100</adcModulationPercent>
		<numScan>121</numScan>
		<numExp>0</numExp>
		<utcDate>16-00:31:17.398</utcDate>
		<adcModulationPercent>100</adcModulationPercent>
		<numScan>124</numScan>
		<numExp>0</numExp>
		<utcDate>16-00:31:50.680</utcDate>
		<adcModulationPercent>100</adcModulationPercent>
		<numScan>137</numScan>
		<numExp>0</numExp>
		<utcDate>16-00:32:31.643</utcDate>
		<adcModulationPercent>100</adcModulationPercent>
		<numScan>153</numScan>
		<numExp>0</numExp>
		<utcDate>16-00:33:12.606</utcDate>
		<adcModulationPercent>100</adcModulationPercent>
		<numScan>169</numScan>
		<numExp>0</numExp>
		<utcDate>16-00:33:45.889</utcDate>
		<adcModulationPercent>100</adcModulationPercent>
		<numScan>182</numScan>
		<numExp>0</numExp>
		<utcDate>16-00:33:53.569</utcDate>
		<adcModulationPercent>100</adcModulationPercent>
		<numScan>185</numScan>
		<numExp>0</numExp>
		<utcDate>16-00:34:26.851</utcDate>
		<adcModulationPercent>100</adcModulationPercent>
		<numScan>198</numScan>
		<numExp>0</numExp>
		<utcDate>16-00:34:34.532</utcDate>
		<adcModulationPercent>100</adcModulationPercent>
		<numScan>201</numScan>
		<numExp>0</numExp>
		<utcDate>16-00:35:07.814</utcDate>
		<adcModulationPercent>100</adcModulationPercent>
		<numScan>214</numScan>
		<numExp>0</numExp>
		<utcDate>16-00:35:15.495</utcDate>
		<adcModulationPercent>100</adcModulationPercent>
		<numScan>217</numScan>
		<numExp>0</numExp>
		<utcDate>16-00:35:48.777</utcDate>
		<adcModulationPercent>100</adcModulationPercent>
		<numScan>230</numScan>
		<numExp>0</numExp>
		<utcDate>16-00:35:56.458</utcDate>
		<adcModulationPercent>100</adcModulationPercent>
		<numScan>233</numScan>
		<numExp>0</numExp>
		<utcDate>16-00:36:29.740</utcDate>
		<adcModulationPercent>100</adcModulationPercent>
		<numScan>246</numScan>
		<numExp>0</numExp>
		<utcDate>16-00:36:37.421</utcDate>
		<adcModulationPercent>100</adcModulationPercent>
		<numScan>249</numScan>
		<numExp>0</numExp>
		<utcDate>16-00:37:10.703</utcDate>
		<adcModulationPercent>100</adcModulationPercent>
		<numScan>262</numScan>
		<numExp>0</numExp>
		<utcDate>16-00:37:18.384</utcDate>
		<adcModulationPercent>100</adcModulationPercent>
		<numScan>265</numScan>
		<numExp>0</numExp>
		<utcDate>16-00:37:51.666</utcDate>
		<adcModulationPercent>100</adcModulationPercent>
		<numScan>278</numScan>
		<numExp>0</numExp>
		<utcDate>16-00:38:32.629</utcDate>
		<adcModulationPercent>100</adcModulationPercent>
		<numScan>294</numScan>
		<numExp>0</numExp>
		<utcDate>16-00:39:13.592</utcDate>
		<adcModulationPercent>100</adcModulationPercent>
		<numScan>310</numScan>
		<numExp>0</numExp>
		<utcDate>16-00:39:46.875</utcDate>
		<adcModulationPercent>100</adcModulationPercent>
		<numScan>323</numScan>
		<numExp>0</numExp>
		<utcDate>16-00:39:54.555</utcDate>
		<adcModulationPercent>100</adcModulationPercent>
		<numScan>326</numScan>
		<numExp>0</numExp>
		<utcDate>16-00:40:27.837</utcDate>
		<adcModulationPercent>100</adcModulationPercent>
		<numScan>339</numScan>
		<numExp>0</numExp>
		<utcDate>16-00:40:35.518</utcDate>
		<adcModulationPercent>100</adcModulationPercent>
		<numScan>342</numScan>
		<numExp>0</numExp>
		<utcDate>16-00:41:08.800</utcDate>
		<adcModulationPercent>100</adcModulationPercent>
		<numScan>355</numScan>
		<numExp>0</numExp>
		<utcDate>16-00:41:16.481</utcDate>
		<adcModulationPercent>100</adcModulationPercent>
		<numScan>358</numScan>
		<numExp>0</numExp>
		<utcDate>16-00:41:49.764</utcDate>
		<adcModulationPercent>100</adcModulationPercent>
		<numScan>371</numScan>
		<numExp>0</numExp>
		<utcDate>16-00:41:57.444</utcDate>
		<adcModulationPercent>100</adcModulationPercent>
		<numScan>374</numScan>
		<numExp>0</numExp>
		<utcDate>16-00:42:30.727</utcDate>
		<adcModulationPercent>100</adcModulationPercent>
		<numScan>387</numScan>
		<numExp>0</numExp>
		<utcDate>16-00:42:38.407</utcDate>
		<adcModulationPercent>100</adcModulationPercent>
		<numScan>390</numScan>
		<numExp>0</numExp>
		<utcDate>16-00:43:11.689</utcDate>
		<adcModulationPercent>100</adcModulationPercent>
		<numScan>403</numScan>
		<numExp>0</numExp>
		<utcDate>16-00:43:52.652</utcDate>
		<adcModulationPercent>100</adcModulationPercent>
		<numScan>419</numScan>
		<numExp>0</numExp>
		<utcDate>16-00:44:33.616</utcDate>
		<adcModulationPercent>100</adcModulationPercent>
		<numScan>435</numScan>
		<numExp>0</numExp>
		<utcDate>16-00:45:06.898</utcDate>
		<adcModulationPercent>100</adcModulationPercent>
		<numScan>448</numScan>
		<numExp>0</numExp>
		<utcDate>16-00:45:14.578</utcDate>
		<adcModulationPercent>100</adcModulationPercent>
		<numScan>451</numScan>
		<numExp>0</numExp>
		<utcDate>16-00:45:47.861</utcDate>
		<adcModulationPercent>100</adcModulationPercent>
		<numScan>464</numScan>
		<numExp>0</numExp>
		<utcDate>16-00:45:55.541</utcDate>
		<adcModulationPercent>100</adcModulationPercent>
		<numScan>467</numScan>
		<numExp>0</numExp>
		<utcDate>16-00:46:28.824</utcDate>
		<adcModulationPercent>100</adcModulationPercent>
		<numScan>480</numScan>
		<numExp>0</numExp>
		<utcDate>16-00:46:36.504</utcDate>
		<adcModulationPercent>100</adcModulationPercent>
		<numScan>483</numScan>
		<numExp>0</numExp>
		<utcDate>16-00:47:09.787</utcDate>
		<adcModulationPercent>100</adcModulationPercent>
		<numScan>496</numScan>
		<numExp>0</numExp>
		<utcDate>16-00:47:17.468</utcDate>
		<adcModulationPercent>100</adcModulationPercent>
		<numScan>499</numScan>
		<numExp>0</numExp>
		<utcDate>16-00:47:50.750</utcDate>
		<adcModulationPercent>100</adcModulationPercent>
		<numScan>512</numScan>
		<numExp>0</numExp>
		<utcDate>16-00:47:58.430</utcDate>
		<adcModulationPercent>100</adcModulationPercent>
		<numScan>515</numScan>
		<numExp>0</numExp>
		<utcDate>16-00:48:31.713</utcDate>
		<adcModulationPercent>100</adcModulationPercent>
		<numScan>528</numScan>
		<numExp>0</numExp>
		<utcDate>16-00:49:12.676</utcDate>
		<adcModulationPercent>100</adcModulationPercent>
		<numScan>544</numScan>
		<numExp>0</numExp>
		<utcDate>16-00:49:45.958</utcDate>
		<adcModulationPercent>100</adcModulationPercent>
		<numScan>557</numScan>
		<numExp>0</numExp>
		<utcDate>16-00:49:53.639</utcDate>
		<adcModulationPercent>100</adcModulationPercent>
		<numScan>560</numScan>
		<numExp>0</numExp>
		<utcDate>16-00:50:26.921</utcDate>
		<adcModulationPercent>100</adcModulationPercent>
		<numScan>573</numScan>
		<numExp>0</numExp>
		<utcDate>16-00:50:34.602</utcDate>
		<adcModulationPercent>100</adcModulationPercent>
		<numScan>576</numScan>
		<numExp>0</numExp>
		<utcDate>16-00:51:07.884</utcDate>
		<adcModulationPercent>100</adcModulationPercent>
		<numScan>589</numScan>
		<numExp>0</numExp>
		<utcDate>16-00:51:15.565</utcDate>
		<adcModulationPercent>100</adcModulationPercent>
		<numScan>592</numScan>
		<numExp>0</numExp>
		<utcDate>16-00:51:48.847</utcDate>
		<adcModulationPercent>100</adcModulationPercent>
		<numScan>605</numScan>
		<numExp>0</numExp>
		<utcDate>16-00:51:56.528</utcDate>
		<adcModulationPercent>100</adcModulationPercent>
		<numScan>608</numScan>
		<numExp>0</numExp>
		<utcDate>16-00:52:29.810</utcDate>
		<adcModulationPercent>100</adcModulationPercent>
		<numScan>621</numScan>
		<numExp>0</numExp>
		<utcDate>16-00:52:37.491</utcDate>
		<adcModulationPercent>100</adcModulationPercent>
		<numScan>624</numScan>
		<numExp>0</numExp>
		<utcDate>16-00:53:10.773</utcDate>
		<adcModulationPercent>100</adcModulationPercent>
		<numScan>637</numScan>
		<numExp>0</numExp>
		<utcDate>16-00:53:51.736</utcDate>
		<adcModulationPercent>100</adcModulationPercent>
		<numScan>653</numScan>
		<numExp>0</numExp>
		<utcDate>16-00:54:32.699</utcDate>
		<adcModulationPercent>100</adcModulationPercent>
		<numScan>669</numScan>
		<numExp>0</numExp>
		<utcDate>16-00:55:13.662</utcDate>
		<adcModulationPercent>100</adcModulationPercent>
		<numScan>685</numScan>
		<numExp>0</numExp>
		<utcDate>16-00:55:46.944</utcDate>
		<adcModulationPercent>100</adcModulationPercent>
		<numScan>698</numScan>
		<numExp>0</numExp>
		<utcDate>16-00:55:54.625</utcDate>
		<adcModulationPercent>100</adcModulationPercent>
		<numScan>701</numScan>
		<numExp>0</numExp>
		<utcDate>16-00:56:27.908</utcDate>
		<adcModulationPercent>100</adcModulationPercent>
		<numScan>714</numScan>
		<numExp>0</numExp>
		<utcDate>16-00:56:35.588</utcDate>
		<adcModulationPercent>100</adcModulationPercent>
		<numScan>717</numScan>
		<numExp>0</numExp>
		<utcDate>16-00:57:08.870</utcDate>
		<adcModulationPercent>100</adcModulationPercent>
		<numScan>730</numScan>
		<numExp>0</numExp>
		<utcDate>16-00:57:16.551</utcDate>
		<adcModulationPercent>100</adcModulationPercent>
		<numScan>733</numScan>
		<numExp>0</numExp>
		<utcDate>16-00:57:49.833</utcDate>
		<adcModulationPercent>100</adcModulationPercent>
		<numScan>746</numScan>
		<numExp>0</numExp>
		<utcDate>16-00:57:57.514</utcDate>
		<adcModulationPercent>100</adcModulationPercent>
		<numScan>749</numScan>
		<numExp>0</numExp>
		<utcDate>16-00:58:30.796</utcDate>
		<adcModulationPercent>100</adcModulationPercent>
		<numScan>762</numScan>
		<numExp>0</numExp>
		<utcDate>16-00:58:38.477</utcDate>
		<adcModulationPercent>100</adcModulationPercent>
		<numScan>765</numScan>
		<numExp>0</numExp>
		<utcDate>16-00:59:11.760</utcDate>
		<adcModulationPercent>100</adcModulationPercent>
		<numScan>778</numScan>
		<numExp>0</numExp>
		<utcDate>16-00:59:19.440</utcDate>
		<adcModulationPercent>100</adcModulationPercent>
		<numScan>781</numScan>
		<numExp>0</numExp>
		<utcDate>16-00:59:52.722</utcDate>
		<adcModulationPercent>100</adcModulationPercent>
		<numScan>794</numScan>
		<numExp>0</numExp>
		<utcDate>16-01:00:26.005</utcDate>
		<adcModulationPercent>100</adcModulationPercent>
		<numScan>807</numScan>
		<numExp>0</numExp>
		<utcDate>16-01:00:33.685</utcDate>
		<adcModulationPercent>100</adcModulationPercent>
		<numScan>810</numScan>
		<numExp>0</numExp>
		<utcDate>16-01:01:06.968</utcDate>
		<adcModulationPercent>100</adcModulationPercent>
		<numScan>823</numScan>
		<numExp>0</numExp>
		<utcDate>16-01:01:14.648</utcDate>
		<adcModulationPercent>100</adcModulationPercent>
		<numScan>826</numScan>
		<numExp>0</numExp>
		<utcDate>16-01:01:47.931</utcDate>
		<adcModulationPercent>100</adcModulationPercent>
		<numScan>839</numScan>
		<numExp>0</numExp>
		<utcDate>16-01:01:55.611</utcDate>
		<adcModulationPercent>100</adcModulationPercent>
		<numScan>842</numScan>
		<numExp>0</numExp>
		<utcDate>16-01:02:28.894</utcDate>
		<adcModulationPercent>100</adcModulationPercent>
		<numScan>855</numScan>
		<numExp>0</numExp>
		<utcDate>16-01:02:36.574</utcDate>
		<adcModulationPercent>100</adcModulationPercent>
		<numScan>858</numScan>
		<numExp>0</numExp>
		<utcDate>16-01:03:09.857</utcDate>
		<adcModulationPercent>100</adcModulationPercent>
		<numScan>871</numScan>
		<numExp>0</numExp>
		<utcDate>16-01:03:17.537</utcDate>
		<adcModulationPercent>100</adcModulationPercent>
		<numScan>874</numScan>
		<numExp>0</numExp>
		<utcDate>16-01:03:50.820</utcDate>
		<adcModulationPercent>100</adcModulationPercent>
		<numScan>887</numScan>
		<numExp>0</numExp>
		<utcDate>16-01:03:58.500</utcDate>
		<adcModulationPercent>100</adcModulationPercent>
		<numScan>890</numScan>
		<numExp>0</numExp>
		<utcDate>16-01:04:31.783</utcDate>
		<adcModulationPercent>100</adcModulationPercent>
		<numScan>903</numScan>
		<numExp>0</numExp>
		<utcDate>16-01:05:12.746</utcDate>
		<adcModulationPercent>100</adcModulationPercent>
		<numScan>919</numScan>
		<numExp>0</numExp>
		<utcDate>16-01:05:53.708</utcDate>
		<adcModulationPercent>100</adcModulationPercent>
		<numScan>935</numScan>
		<numExp>0</numExp>
		<utcDate>16-01:06:26.991</utcDate>
		<adcModulationPercent>100</adcModulationPercent>
		<numScan>948</numScan>
		<numExp>0</numExp>
		<utcDate>16-01:06:34.672</utcDate>
		<adcModulationPercent>100</adcModulationPercent>
		<numScan>951</numScan>
		<numExp>0</numExp>
		<utcDate>16-01:07:07.954</utcDate>
		<adcModulationPercent>100</adcModulationPercent>
		<numScan>964</numScan>
		<numExp>0</numExp>
		<utcDate>16-01:07:15.635</utcDate>
		<adcModulationPercent>100</adcModulationPercent>
		<numScan>967</numScan>
		<numExp>0</numExp>
		<utcDate>16-01:07:48.917</utcDate>
		<adcModulationPercent>100</adcModulationPercent>
		<numScan>980</numScan>
		<numExp>0</numExp>
		<utcDate>16-01:07:56.598</utcDate>
		<adcModulationPercent>100</adcModulationPercent>
		<numScan>983</numScan>
		<numExp>0</numExp>
		<utcDate>16-01:08:29.880</utcDate>
		<adcModulationPercent>100</adcModulationPercent>
		<numScan>996</numScan>
		<numExp>0</numExp>
		<utcDate>16-01:08:37.561</utcDate>
		<adcModulationPercent>100</adcModulationPercent>
		<numScan>999</numScan>
		<numExp>0</numExp>
		<utcDate>16-01:09:10.843</utcDate>
		<adcModulationPercent>100</adcModulationPercent>
		<numScan>1012</numScan>
		<numExp>0</numExp>
	</adcOverflow>
</TRX>
