# Supplementary material for: Easy Access to Vinylene-Linked Conjugated Homopolymers from Phosphonates via an O2‑Mediated Aldehyde-Free Strategy
Source: Org Lett. 2025 Sep 13;27(38):10695–9. doi: 10.1021/acs.orglett.5c03195 (PMC12481555; doi:10.1021/acs.orglett.5c03195)
Supplement: Supplementary file 2 [file ol5c03195_si_002.zip › NMR FID Files/ABP/15-MNCB-AN-42A-13C/1/audita.txt]

##TITLE= Audit trail, TopSpin 4.4.1
##JCAMPDX= 5.01
##ORIGIN= Bruker BioSpin GmbH & Co. KG
##OWNER= root
$$ C:/Bruker/TopSpin4.4.1/prog/curdir/changer/inmrchanger/Nov15-2024-1757-root/1/1.26/data/nmr/15-YS-PAM2-13C/1/audita.txt
##AUDIT TRAIL=  $$ (NUMBER, WHEN, WHO, WHERE, PROCESS, VERSION, WHAT)
(   1,<2024-11-15T20:18:33.671+0530>,<root>,<CZC7388M46>,<cprserver>,<TopSpin 4.4.1>,
      <changed parameter F1 AQ to 0.4999680>)
(   2,<2024-11-15T20:18:35.532+0530>,<root>,<CZC7388M46>,<cprserver>,<TopSpin 4.4.1>,
      <changed parameter F1 DS to 2>)
$$ D:/BITS/JCAMP/2024/NOV/15-MNCB-AN-42A-13C/1/audita.txt
(   3,<2024-11-16T00:25:54.157+0000>,<CZC7388M46\root>,<CZC7388M46>,<go4>,<TopSpin 4.4.1>,
      <acquisition in progress>)
(   4,<2024-11-16T01:09:43.042+0000>,<CZC7388M46\root>,<CZC7388M46>,<go4>,<TopSpin 4.4.1>,
      <created by zg on 'BITS Hyd AV4' (CZC7388M46) by user 'CZC7388M46\root'
       on data set with UUID '5733a142-a3b1-11ef-8843-0013952660ec'
       started at 2024-11-16 00:25:54.157 +0000, POWCHK enabled, PULCHK disabled,
       completed at 2024-11-16 01:09:43.039 +0000
       configuration hash MD5:
       CD E2 7D F4 C3 6C 60 A8 A3 46 45 64 14 3E D8 E1
       double data hash MD5: 23808
       D5 71 2C 8F F9 DF CA D0 7B 5C 50 54 AC 8F 4C 62>)
(   5,<2024-11-16T06:39:40.805+0530>,<root>,<CZC7388M46>,<xwish3>,<TopSpin 4.4.1>,
      <ICON-NMR User ID: root
       double data hash MD5: 23808
       D5 71 2C 8F F9 DF CA D0 7B 5C 50 54 AC 8F 4C 62>)
##END=

$$ hash MD5
$$ 5F 9A 88 D6 B5 47 99 5C B0 85 B7 60 7A 27 4A 44
