# Supplementary material for: Easy Access to Vinylene-Linked Conjugated Homopolymers from Phosphonates via an O2‑Mediated Aldehyde-Free Strategy
Source: Org Lett. 2025 Sep 13;27(38):10695–9. doi: 10.1021/acs.orglett.5c03195 (PMC12481555; doi:10.1021/acs.orglett.5c03195)
Supplement: Supplementary file 2 [file ol5c03195_si_002.zip › NMR FID Files/ABP/15-MNCB-AN-42A-13C/1/pdata/1/auditp.txt]

##TITLE= Audit trail, TopSpin 4.4.1
##JCAMPDX= 5.01
##ORIGIN= Bruker BioSpin GmbH & Co. KG
##OWNER= root
$$ C:/Bruker/TopSpin4.4.1/prog/curdir/changer/inmrchanger/Nov15-2024-1757-root/1/1.26/data/nmr/15-YS-PAM2-13C/1/pdata/1/auditp.txt
##AUDIT TRAIL=  $$ (NUMBER, WHEN, WHO, WHERE, PROCESS, VERSION, WHAT)
(   1,<2024-11-15T20:18:39.429+0530>,<root>,<CZC7388M46>,<cprserver>,<TopSpin 4.4.1>,
      <changed parameter F1 LB to 3.00>)
$$ D:/BITS/JCAMP/2024/NOV/15-MNCB-AN-42A-13C/1/pdata/1/auditp.txt
(   2,<2024-11-16T06:39:42.562+0530>,<root>,<CZC7388M46>,<proc1d>,<TopSpin 4.4.1>,
      <Start of raw data processing
       ef LB = 3 FT_mod = 6 PKNL = 1 SI = 32K
       fid double data hash MD5: 23808
       D5 71 2C 8F F9 DF CA D0 7B 5C 50 54 AC 8F 4C 62
       data hash MD5: 32K
       BF D1 21 6E 28 77 E5 95 47 89 F9 18 A9 73 AB F4>)
(   3,<2024-11-16T06:39:42.670+0530>,<root>,<CZC7388M46>,<proc1d>,<TopSpin 4.4.1>,
      <apk
       data hash MD5: 32K
       99 C4 D0 90 06 40 5E 33 B4 62 CA 38 55 30 4D E6>)
(   4,<2024-11-16T06:39:42.739+0530>,<root>,<CZC7388M46>,<sref>,<TopSpin 4.4.1>,
      <sref
       data hash MD5: 32K
       99 C4 D0 90 06 40 5E 33 B4 62 CA 38 55 30 4D E6>)
(   5,<2024-11-16T06:39:42.783+0530>,<root>,<CZC7388M46>,<proc1d>,<TopSpin 4.4.1>,
      <abs ABSG = 5
       data hash MD5: 32K
       BC 6E 0A 8C 62 C0 20 A0 CA 58 1A 0B 1F D0 35 36>)
(   6,<2024-11-16T06:39:42.840+0530>,<root>,<CZC7388M46>,<peak>,<TopSpin 4.4.1>,
      <1D Peak picking
       data hash MD5: 32K
       BC 6E 0A 8C 62 C0 20 A0 CA 58 1A 0B 1F D0 35 36>)
(   7,<2024-11-16T06:39:42.967+0530>,<root>,<CZC7388M46>,<xwish3>,<TopSpin 4.4.1>,
      <ICON-NMR User ID: root
       data hash MD5: 32K
       BC 6E 0A 8C 62 C0 20 A0 CA 58 1A 0B 1F D0 35 36>)
##END=

$$ hash MD5
$$ 75 94 DA E9 D5 E3 10 91 F7 B8 31 73 84 5F C7 FE
