# Supplementary material for: Easy Access to Vinylene-Linked Conjugated Homopolymers from Phosphonates via an O2‑Mediated Aldehyde-Free Strategy
Source: Org Lett. 2025 Sep 13;27(38):10695–9. doi: 10.1021/acs.orglett.5c03195 (PMC12481555; doi:10.1021/acs.orglett.5c03195)
Supplement: Supplementary file 2 [file ol5c03195_si_002.zip › NMR FID Files/ABP/15-MNCB-AN-42A-13C/1/pdata/1/peaklist.xml]

<?xml version="1.0" encoding="UTF-8"?>
<PeakList>
  <PeakList1D>
    <PeakList1DHeader creator="root" date="2024-11-16T06:39:42.876+05:30" expNo="1" name="15-MNCB-AN-42A-13C" owner="" procNo="1" source="D:/BITS/JCAMP/2024/NOV">
      <PeakPickDetails>F1=218.301880ppm, F2=-18.301879ppm, MI=0.00cm, MAXI=10000.00cm, PC=1.400
      </PeakPickDetails>
    </PeakList1DHeader>
    <Peak1D F1="155.998109" intensity="7.312600e-01" type="0"/>
    <Peak1D F1="137.801819" intensity="3.643595e-01" type="0"/>
    <Peak1D F1="134.603097" intensity="8.844935e-01" type="0"/>
    <Peak1D F1="131.049637" intensity="7.084098e-01" type="0"/>
    <Peak1D F1="130.602420" intensity="7.161300e-01" type="0"/>
    <Peak1D F1="130.559647" intensity="7.125891e-01" type="0"/>
    <Peak1D F1="130.206248" intensity="8.046601e-01" type="0"/>
    <Peak1D F1="130.140148" intensity="8.128513e-01" type="0"/>
    <Peak1D F1="128.097868" intensity="1.675717e+00" type="0"/>
    <Peak1D F1="127.363845" intensity="6.847789e-01" type="0"/>
    <Peak1D F1="125.565040" intensity="1.652176e+00" type="0"/>
    <Peak1D F1="124.976352" intensity="1.308550e+00" type="0"/>
    <Peak1D F1="124.687282" intensity="1.660964e+00" type="0"/>
    <Peak1D F1="123.250558" intensity="3.855624e-01" type="0"/>
    <Peak1D F1="123.137454" intensity="3.808921e-01" type="0"/>
    <Peak1D F1="111.861915" intensity="9.901973e-01" type="0"/>
    <Peak1D F1="77.347269" intensity="1.476446e+01" type="0"/>
    <Peak1D F1="77.029747" intensity="1.500000e+01" type="0"/>
    <Peak1D F1="76.712296" intensity="1.471556e+01" type="0"/>
    <Peak1D F1="68.566572" intensity="1.088575e+00" type="0"/>
    <Peak1D F1="62.253591" intensity="1.528032e+00" type="0"/>
    <Peak1D F1="62.185573" intensity="1.506192e+00" type="0"/>
    <Peak1D F1="31.760078" intensity="1.568062e+00" type="0"/>
    <Peak1D F1="29.452978" intensity="1.342891e+00" type="0"/>
    <Peak1D F1="29.031449" intensity="1.536810e+00" type="0"/>
    <Peak1D F1="27.955767" intensity="4.349873e-01" type="0"/>
    <Peak1D F1="26.558699" intensity="4.944556e-01" type="0"/>
    <Peak1D F1="26.005507" intensity="1.441711e+00" type="0"/>
    <Peak1D F1="22.604067" intensity="1.553293e+00" type="0"/>
    <Peak1D F1="16.348074" intensity="1.713837e+00" type="0"/>
    <Peak1D F1="16.288603" intensity="1.668618e+00" type="0"/>
    <Peak1D F1="14.116282" intensity="1.517870e+00" type="0"/>
  </PeakList1D>
</PeakList>
