# Supplementary material for: Easy Access to Vinylene-Linked Conjugated Homopolymers from Phosphonates via an O2‑Mediated Aldehyde-Free Strategy
Source: Org Lett. 2025 Sep 13;27(38):10695–9. doi: 10.1021/acs.orglett.5c03195 (PMC12481555; doi:10.1021/acs.orglett.5c03195)
Supplement: Supplementary file 2 [file ol5c03195_si_002.zip › NMR FID Files/ABP/15-MNCB-AN-42A-13C/1/shimvalues]

# Sat Nov 16 01:09:42 2024
#$$PROBEIDENTIFIER=Z108618_1005
#$$PROBENAME=PA BBO 400S1 BBF-H-D-05 Z
#$$MAGNETID=BZH1280 400 70I
#$$CRYOSTATID=D315'54-9853
#$$SHIMID=313232
#
# Active Shim Gradients
#
Z           		-13840          
Z2          		-3600           
Z3          		-7301           
Z4          		-18524          
Z5          		-7210           
Z6          		9166            
X           		3460            
XZ          		-2873           
XZ2         		-3118           
XZ3         		3937            
Y           		1724            
YZ          		3296            
YZ2         		-2313           
YZ3         		-2630           
XY          		14256           
XYZ         		-1264           
(X2-Y2)     		-3028           
(X2-Y2)Z    		-1781           
X3          		5096            
Y3          		-1584           
#
# Lock Parameter
#
FIELD		1548.833
LOCKPHASE		 284.277
LOCKPOWER		 -30.000
LOCKGAIN		 133.525
LOCKDC		 -75.000
LOCKSHIFT		   7.240
LOOPGAIN		  -9.400
LOOPTIME		   0.464
LOOPFILTER		  50.000
#
IEEE64_VERSION_CODE 1
#
# Shim currents 
#
SHIM_SETTING [ 1]    -6712.45484499
SHIM_SETTING [ 2]    -1782.10608952
SHIM_SETTING [ 3]    -3840.36156302
SHIM_SETTING [ 4]    -9743.65704605
SHIM_SETTING [ 5]    -3792.67053855
SHIM_SETTING [ 6]     1820.16599862
SHIM_SETTING [ 7]    -1511.00499886
SHIM_SETTING [ 8]    -1640.09199876
SHIM_SETTING [ 9]    -1592.70299880
SHIM_SETTING [10]     7498.85399433
SHIM_SETTING [11]      907.02899931
SHIM_SETTING [12]     1733.82999869
SHIM_SETTING [13]    -1216.74499908
SHIM_SETTING [14]    -1383.21799895
SHIM_SETTING [15]     4821.50443529
SHIM_SETTING [16]     -936.71899929
SHIM_SETTING [17]     2071.01899843
SHIM_SETTING [18]     -664.98499950
SHIM_SETTING [19]     2680.42899797
SHIM_SETTING [20]     -833.20899937
