# Supplementary material for: Easy Access to Vinylene-Linked Conjugated Homopolymers from Phosphonates via an O2‑Mediated Aldehyde-Free Strategy
Source: Org Lett. 2025 Sep 13;27(38):10695–9. doi: 10.1021/acs.orglett.5c03195 (PMC12481555; doi:10.1021/acs.orglett.5c03195)
Supplement: Supplementary file 2 [file ol5c03195_si_002.zip › NMR FID Files/ABP/15-MNCB-AN-42A-13C/1/topshimreport]

New TopShim run:

version = topshim 4.4.1
date = 2024-11-16
time = 05:53:20.002
command = topshim 

FINE SHIMMING

Parameters:

probe = Z108618_1005
solvent = CDCl3
shim nucleus = 2H
nucleus optimised for = 13C
o1p (from lock) = 7.24 ppm

Results:


1D Shimming:
Iteration 1: FWHM Before= 0.9 Hz, Target= 0.3 Hz, After= 0.8 Hz
Iteration 2: FWHM Before= 0.8 Hz, Target= 0.4 Hz, After= 0.7 Hz
Iteration 3: FWHM Before= 0.7 Hz, Target= 0.5 Hz, After= 1.2 Hz
Iteration 4: FWHM Before= 1.2 Hz, Target= 0.4 Hz, After= 0.4 Hz
Iteration 5: FWHM Before= 0.4 Hz, Target= 0.4 Hz, After= 0.5 Hz
Iteration 6: FWHM Before= 0.5 Hz, Target= 0.4 Hz, After= 0.4 Hz
Iteration 7: FWHM Before= 0.4 Hz, Target= 0.3 Hz, After= 0.4 Hz
Shim succeeded

Lineshape quality factor (1D spectrum, spinning) = 0.572

shim changes: 
Z	-522
Z2	-593
Z3	-983
Z4	-5845
Z5	-5656

duration = 2 min 28 sec
completed successfully
finished Sat Nov 16 05:55:47 2024


========================================================================
