# Supplementary material for: Easy Access to Vinylene-Linked Conjugated Homopolymers from Phosphonates via an O2‑Mediated Aldehyde-Free Strategy
Source: Org Lett. 2025 Sep 13;27(38):10695–9. doi: 10.1021/acs.orglett.5c03195 (PMC12481555; doi:10.1021/acs.orglett.5c03195)
Supplement: Supplementary file 2 [file ol5c03195_si_002.zip › NMR FID Files/ABP/15-MNCB-AN-42A-31P/1/audita.txt]

##TITLE= Audit trail, TopSpin 4.4.1
##JCAMPDX= 5.01
##ORIGIN= Bruker BioSpin GmbH & Co. KG
##OWNER= root
$$ /root/.topspin-BladeEpu/local_acqu/15-MNCB-AN-42A-31P/1/audita.txt
##AUDIT TRAIL=  $$ (NUMBER, WHEN, WHO, WHERE, PROCESS, VERSION, WHAT)
(   1,<2024-11-15T14:20:20.573+0000>,<CZC7388M46\root>,<CZC7388M46>,<go4>,<TopSpin 4.4.1>,
      <acquisition in progress>)
$$ D:/BITS/JCAMP/2024/NOV/15-MNCB-AN-42A-31P/1/audita.txt
(   2,<2024-11-15T14:21:14.083+0000>,<CZC7388M46\root>,<CZC7388M46>,<go4>,<TopSpin 4.4.1>,
      <created by zg on 'BITS Hyd AV4' (CZC7388M46) by user 'CZC7388M46\root'
       on data set with UUID 'beb2dcb6-a35c-11ef-aca7-0013952660ec'
       started at 2024-11-15 14:20:20.573 +0000, POWCHK enabled, PULCHK disabled,
       completed at 2024-11-15 14:21:14.080 +0000
       configuration hash MD5:
       CD E2 7D F4 C3 6C 60 A8 A3 46 45 64 14 3E D8 E1
       double data hash MD5: 64K
       31 46 71 48 49 CE 4D FD 6E 2B 23 D8 DD 49 FC 97>)
(   3,<2024-11-15T19:51:14.275+0530>,<root>,<CZC7388M46>,<xwish3>,<TopSpin 4.4.1>,
      <ICON-NMR User ID: root
       double data hash MD5: 64K
       31 46 71 48 49 CE 4D FD 6E 2B 23 D8 DD 49 FC 97>)
##END=

$$ hash MD5
$$ 31 7C 6B 92 18 41 B4 7A 09 E9 8C 8D A9 09 17 5B
