# Supplementary material for: Easy Access to Vinylene-Linked Conjugated Homopolymers from Phosphonates via an O2‑Mediated Aldehyde-Free Strategy
Source: Org Lett. 2025 Sep 13;27(38):10695–9. doi: 10.1021/acs.orglett.5c03195 (PMC12481555; doi:10.1021/acs.orglett.5c03195)
Supplement: Supplementary file 2 [file ol5c03195_si_002.zip › NMR FID Files/ABP/15-MNCB-AN-42A-31P/1/pdata/1/peaklist.xml]

<?xml version="1.0" encoding="UTF-8"?>
<PeakList>
  <PeakList1D>
    <PeakList1DHeader creator="root" date="2024-11-15T19:51:16.348+05:30" expNo="1" name="15-MNCB-AN-42A-31P" owner="" procNo="1" source="D:/BITS/JCAMP/2024/NOV">
      <PeakPickDetails>F1=153.049011ppm, F2=-253.049001ppm, MI=0.00cm, MAXI=10000.00cm, PC=1.400
      </PeakPickDetails>
    </PeakList1DHeader>
    <Peak1D F1="25.911082" intensity="1.500000e+01" type="0"/>
    <Peak1D F1="23.782864" intensity="2.225641e-01" type="0"/>
  </PeakList1D>
</PeakList>
