# Supplementary material for: Easy Access to Vinylene-Linked Conjugated Homopolymers from Phosphonates via an O2‑Mediated Aldehyde-Free Strategy
Source: Org Lett. 2025 Sep 13;27(38):10695–9. doi: 10.1021/acs.orglett.5c03195 (PMC12481555; doi:10.1021/acs.orglett.5c03195)
Supplement: Supplementary file 2 [file ol5c03195_si_002.zip › NMR FID Files/ABP/15-MNCB-AN-42A-31P/1/pdata/1/peakrng]

P    #regions in PPM
# 2024-11-15 19:51:16 +0530  root@CZC7388M46
# low field   high field   mi   maxi
  153.049011230469  -253.049000674286  0.000  10000.000  # for region 1
