# Supplementary material for: Easy Access to Vinylene-Linked Conjugated Homopolymers from Phosphonates via an O2‑Mediated Aldehyde-Free Strategy
Source: Org Lett. 2025 Sep 13;27(38):10695–9. doi: 10.1021/acs.orglett.5c03195 (PMC12481555; doi:10.1021/acs.orglett.5c03195)
Supplement: Supplementary file 2 [file ol5c03195_si_002.zip › NMR FID Files/ABV/1/adcInfo_TRX2.xml]

 <TRX channel="2">
	<summary>Suboptimal performance achieved</summary>
	<maxAdcModulation>
		<utcDate>19-04:01:35.819</utcDate>
		<adcModulationPercent>100</adcModulationPercent>
		<numScan>2</numScan>
		<numExp>0</numExp>
	</maxAdcModulation>
	<minAdcModulation>
		<utcDate>19-04:10:31.795</utcDate>
		<adcModulationPercent>83</adcModulationPercent>
		<numScan>102</numScan>
		<numExp>0</numExp>
	</minAdcModulation>
	<adcOverflow>
		<utcDate>19-04:01:35.819</utcDate>
		<adcModulationPercent>100</adcModulationPercent>
		<numScan>2</numScan>
		<numExp>0</numExp>
		<utcDate>19-04:01:45.932</utcDate>
		<adcModulationPercent>100</adcModulationPercent>
		<numScan>4</numScan>
		<numExp>0</numExp>
		<utcDate>19-04:01:56.045</utcDate>
		<adcModulationPercent>100</adcModulationPercent>
		<numScan>6</numScan>
		<numExp>0</numExp>
		<utcDate>19-04:02:11.214</utcDate>
		<adcModulationPercent>100</adcModulationPercent>
		<numScan>3</numScan>
		<numExp>0</numExp>
		<utcDate>19-04:02:16.271</utcDate>
		<adcModulationPercent>100</adcModulationPercent>
		<numScan>4</numScan>
		<numExp>0</numExp>
		<utcDate>19-04:02:46.608</utcDate>
		<adcModulationPercent>100</adcModulationPercent>
		<numScan>10</numScan>
		<numExp>0</numExp>
		<utcDate>19-04:03:06.834</utcDate>
		<adcModulationPercent>100</adcModulationPercent>
		<numScan>14</numScan>
		<numExp>0</numExp>
		<utcDate>19-04:03:11.890</utcDate>
		<adcModulationPercent>100</adcModulationPercent>
		<numScan>15</numScan>
		<numExp>0</numExp>
		<utcDate>19-04:03:22.003</utcDate>
		<adcModulationPercent>100</adcModulationPercent>
		<numScan>17</numScan>
		<numExp>0</numExp>
		<utcDate>19-04:03:27.060</utcDate>
		<adcModulationPercent>100</adcModulationPercent>
		<numScan>18</numScan>
		<numExp>0</numExp>
		<utcDate>19-04:03:32.116</utcDate>
		<adcModulationPercent>100</adcModulationPercent>
		<numScan>19</numScan>
		<numExp>0</numExp>
		<utcDate>19-04:03:42.229</utcDate>
		<adcModulationPercent>100</adcModulationPercent>
		<numScan>21</numScan>
		<numExp>0</numExp>
		<utcDate>19-04:03:47.285</utcDate>
		<adcModulationPercent>100</adcModulationPercent>
		<numScan>22</numScan>
		<numExp>0</numExp>
		<utcDate>19-04:03:52.341</utcDate>
		<adcModulationPercent>100</adcModulationPercent>
		<numScan>23</numScan>
		<numExp>0</numExp>
		<utcDate>19-04:04:12.567</utcDate>
		<adcModulationPercent>100</adcModulationPercent>
		<numScan>27</numScan>
		<numExp>0</numExp>
		<utcDate>19-04:04:22.679</utcDate>
		<adcModulationPercent>100</adcModulationPercent>
		<numScan>29</numScan>
		<numExp>0</numExp>
		<utcDate>19-04:04:32.792</utcDate>
		<adcModulationPercent>100</adcModulationPercent>
		<numScan>31</numScan>
		<numExp>0</numExp>
		<utcDate>19-04:04:42.905</utcDate>
		<adcModulationPercent>100</adcModulationPercent>
		<numScan>33</numScan>
		<numExp>0</numExp>
		<utcDate>19-04:05:03.131</utcDate>
		<adcModulationPercent>100</adcModulationPercent>
		<numScan>37</numScan>
		<numExp>0</numExp>
		<utcDate>19-04:05:23.356</utcDate>
		<adcModulationPercent>100</adcModulationPercent>
		<numScan>41</numScan>
		<numExp>0</numExp>
		<utcDate>19-04:05:43.582</utcDate>
		<adcModulationPercent>100</adcModulationPercent>
		<numScan>45</numScan>
		<numExp>0</numExp>
		<utcDate>19-04:05:58.751</utcDate>
		<adcModulationPercent>100</adcModulationPercent>
		<numScan>48</numScan>
		<numExp>0</numExp>
		<utcDate>19-04:06:08.864</utcDate>
		<adcModulationPercent>100</adcModulationPercent>
		<numScan>50</numScan>
		<numExp>0</numExp>
		<utcDate>19-04:06:18.976</utcDate>
		<adcModulationPercent>100</adcModulationPercent>
		<numScan>52</numScan>
		<numExp>0</numExp>
		<utcDate>19-04:06:29.089</utcDate>
		<adcModulationPercent>100</adcModulationPercent>
		<numScan>54</numScan>
		<numExp>0</numExp>
		<utcDate>19-04:06:34.145</utcDate>
		<adcModulationPercent>100</adcModulationPercent>
		<numScan>55</numScan>
		<numExp>0</numExp>
		<utcDate>19-04:06:39.202</utcDate>
		<adcModulationPercent>100</adcModulationPercent>
		<numScan>56</numScan>
		<numExp>0</numExp>
		<utcDate>19-04:06:54.371</utcDate>
		<adcModulationPercent>100</adcModulationPercent>
		<numScan>59</numScan>
		<numExp>0</numExp>
		<utcDate>19-04:06:59.428</utcDate>
		<adcModulationPercent>100</adcModulationPercent>
		<numScan>60</numScan>
		<numExp>0</numExp>
		<utcDate>19-04:07:09.540</utcDate>
		<adcModulationPercent>100</adcModulationPercent>
		<numScan>62</numScan>
		<numExp>0</numExp>
		<utcDate>19-04:07:19.653</utcDate>
		<adcModulationPercent>100</adcModulationPercent>
		<numScan>64</numScan>
		<numExp>0</numExp>
		<utcDate>19-04:07:29.766</utcDate>
		<adcModulationPercent>100</adcModulationPercent>
		<numScan>66</numScan>
		<numExp>0</numExp>
		<utcDate>19-04:07:34.822</utcDate>
		<adcModulationPercent>100</adcModulationPercent>
		<numScan>67</numScan>
		<numExp>0</numExp>
		<utcDate>19-04:07:39.878</utcDate>
		<adcModulationPercent>100</adcModulationPercent>
		<numScan>68</numScan>
		<numExp>0</numExp>
		<utcDate>19-04:07:49.991</utcDate>
		<adcModulationPercent>100</adcModulationPercent>
		<numScan>70</numScan>
		<numExp>0</numExp>
		<utcDate>19-04:07:55.048</utcDate>
		<adcModulationPercent>100</adcModulationPercent>
		<numScan>71</numScan>
		<numExp>0</numExp>
		<utcDate>19-04:08:05.160</utcDate>
		<adcModulationPercent>100</adcModulationPercent>
		<numScan>73</numScan>
		<numExp>0</numExp>
		<utcDate>19-04:08:10.217</utcDate>
		<adcModulationPercent>100</adcModulationPercent>
		<numScan>74</numScan>
		<numExp>0</numExp>
		<utcDate>19-04:08:15.273</utcDate>
		<adcModulationPercent>100</adcModulationPercent>
		<numScan>75</numScan>
		<numExp>0</numExp>
		<utcDate>19-04:08:25.385</utcDate>
		<adcModulationPercent>100</adcModulationPercent>
		<numScan>77</numScan>
		<numExp>0</numExp>
		<utcDate>19-04:08:35.498</utcDate>
		<adcModulationPercent>100</adcModulationPercent>
		<numScan>79</numScan>
		<numExp>0</numExp>
		<utcDate>19-04:08:45.611</utcDate>
		<adcModulationPercent>100</adcModulationPercent>
		<numScan>81</numScan>
		<numExp>0</numExp>
		<utcDate>19-04:08:55.724</utcDate>
		<adcModulationPercent>100</adcModulationPercent>
		<numScan>83</numScan>
		<numExp>0</numExp>
		<utcDate>19-04:09:05.837</utcDate>
		<adcModulationPercent>100</adcModulationPercent>
		<numScan>85</numScan>
		<numExp>0</numExp>
		<utcDate>19-04:09:26.062</utcDate>
		<adcModulationPercent>100</adcModulationPercent>
		<numScan>89</numScan>
		<numExp>0</numExp>
		<utcDate>19-04:09:41.231</utcDate>
		<adcModulationPercent>100</adcModulationPercent>
		<numScan>92</numScan>
		<numExp>0</numExp>
		<utcDate>19-04:09:46.288</utcDate>
		<adcModulationPercent>100</adcModulationPercent>
		<numScan>93</numScan>
		<numExp>0</numExp>
		<utcDate>19-04:10:06.513</utcDate>
		<adcModulationPercent>100</adcModulationPercent>
		<numScan>97</numScan>
		<numExp>0</numExp>
		<utcDate>19-04:10:41.908</utcDate>
		<adcModulationPercent>100</adcModulationPercent>
		<numScan>104</numScan>
		<numExp>0</numExp>
		<utcDate>19-04:10:52.021</utcDate>
		<adcModulationPercent>100</adcModulationPercent>
		<numScan>106</numScan>
		<numExp>0</numExp>
		<utcDate>19-04:11:02.133</utcDate>
		<adcModulationPercent>100</adcModulationPercent>
		<numScan>108</numScan>
		<numExp>0</numExp>
		<utcDate>19-04:11:12.246</utcDate>
		<adcModulationPercent>100</adcModulationPercent>
		<numScan>110</numScan>
		<numExp>0</numExp>
		<utcDate>19-04:11:17.303</utcDate>
		<adcModulationPercent>100</adcModulationPercent>
		<numScan>111</numScan>
		<numExp>0</numExp>
		<utcDate>19-04:11:22.359</utcDate>
		<adcModulationPercent>100</adcModulationPercent>
		<numScan>112</numScan>
		<numExp>0</numExp>
		<utcDate>19-04:11:32.471</utcDate>
		<adcModulationPercent>100</adcModulationPercent>
		<numScan>114</numScan>
		<numExp>0</numExp>
		<utcDate>19-04:11:37.528</utcDate>
		<adcModulationPercent>100</adcModulationPercent>
		<numScan>115</numScan>
		<numExp>0</numExp>
		<utcDate>19-04:11:42.585</utcDate>
		<adcModulationPercent>100</adcModulationPercent>
		<numScan>116</numScan>
		<numExp>0</numExp>
		<utcDate>19-04:11:52.697</utcDate>
		<adcModulationPercent>100</adcModulationPercent>
		<numScan>118</numScan>
		<numExp>0</numExp>
		<utcDate>19-04:11:57.753</utcDate>
		<adcModulationPercent>100</adcModulationPercent>
		<numScan>119</numScan>
		<numExp>0</numExp>
		<utcDate>19-04:12:02.810</utcDate>
		<adcModulationPercent>100</adcModulationPercent>
		<numScan>120</numScan>
		<numExp>0</numExp>
		<utcDate>19-04:12:12.923</utcDate>
		<adcModulationPercent>100</adcModulationPercent>
		<numScan>122</numScan>
		<numExp>0</numExp>
		<utcDate>19-04:12:17.979</utcDate>
		<adcModulationPercent>100</adcModulationPercent>
		<numScan>123</numScan>
		<numExp>0</numExp>
		<utcDate>19-04:12:38.204</utcDate>
		<adcModulationPercent>100</adcModulationPercent>
		<numScan>127</numScan>
		<numExp>0</numExp>
		<utcDate>19-04:12:48.317</utcDate>
		<adcModulationPercent>100</adcModulationPercent>
		<numScan>129</numScan>
		<numExp>0</numExp>
		<utcDate>19-04:12:53.373</utcDate>
		<adcModulationPercent>100</adcModulationPercent>
		<numScan>130</numScan>
		<numExp>0</numExp>
		<utcDate>19-04:12:58.430</utcDate>
		<adcModulationPercent>100</adcModulationPercent>
		<numScan>131</numScan>
		<numExp>0</numExp>
		<utcDate>19-04:13:08.543</utcDate>
		<adcModulationPercent>100</adcModulationPercent>
		<numScan>133</numScan>
		<numExp>0</numExp>
		<utcDate>19-04:13:18.656</utcDate>
		<adcModulationPercent>100</adcModulationPercent>
		<numScan>135</numScan>
		<numExp>0</numExp>
		<utcDate>19-04:13:28.768</utcDate>
		<adcModulationPercent>100</adcModulationPercent>
		<numScan>137</numScan>
		<numExp>0</numExp>
		<utcDate>19-04:13:38.881</utcDate>
		<adcModulationPercent>100</adcModulationPercent>
		<numScan>139</numScan>
		<numExp>0</numExp>
		<utcDate>19-04:13:48.994</utcDate>
		<adcModulationPercent>100</adcModulationPercent>
		<numScan>141</numScan>
		<numExp>0</numExp>
		<utcDate>19-04:14:04.163</utcDate>
		<adcModulationPercent>100</adcModulationPercent>
		<numScan>144</numScan>
		<numExp>0</numExp>
		<utcDate>19-04:14:09.219</utcDate>
		<adcModulationPercent>100</adcModulationPercent>
		<numScan>145</numScan>
		<numExp>0</numExp>
		<utcDate>19-04:14:24.388</utcDate>
		<adcModulationPercent>100</adcModulationPercent>
		<numScan>148</numScan>
		<numExp>0</numExp>
		<utcDate>19-04:14:29.444</utcDate>
		<adcModulationPercent>100</adcModulationPercent>
		<numScan>149</numScan>
		<numExp>0</numExp>
		<utcDate>19-04:14:44.614</utcDate>
		<adcModulationPercent>100</adcModulationPercent>
		<numScan>152</numScan>
		<numExp>0</numExp>
		<utcDate>19-04:15:04.839</utcDate>
		<adcModulationPercent>100</adcModulationPercent>
		<numScan>156</numScan>
		<numExp>0</numExp>
		<utcDate>19-04:15:25.065</utcDate>
		<adcModulationPercent>100</adcModulationPercent>
		<numScan>160</numScan>
		<numExp>0</numExp>
		<utcDate>19-04:15:35.178</utcDate>
		<adcModulationPercent>100</adcModulationPercent>
		<numScan>162</numScan>
		<numExp>0</numExp>
		<utcDate>19-04:15:45.290</utcDate>
		<adcModulationPercent>100</adcModulationPercent>
		<numScan>164</numScan>
		<numExp>0</numExp>
		<utcDate>19-04:15:55.403</utcDate>
		<adcModulationPercent>100</adcModulationPercent>
		<numScan>166</numScan>
		<numExp>0</numExp>
		<utcDate>19-04:16:00.460</utcDate>
		<adcModulationPercent>100</adcModulationPercent>
		<numScan>167</numScan>
		<numExp>0</numExp>
		<utcDate>19-04:16:05.516</utcDate>
		<adcModulationPercent>100</adcModulationPercent>
		<numScan>168</numScan>
		<numExp>0</numExp>
		<utcDate>19-04:16:15.628</utcDate>
		<adcModulationPercent>100</adcModulationPercent>
		<numScan>170</numScan>
		<numExp>0</numExp>
		<utcDate>19-04:16:20.685</utcDate>
		<adcModulationPercent>100</adcModulationPercent>
		<numScan>171</numScan>
		<numExp>0</numExp>
		<utcDate>19-04:16:25.741</utcDate>
		<adcModulationPercent>100</adcModulationPercent>
		<numScan>172</numScan>
		<numExp>0</numExp>
		<utcDate>19-04:16:35.854</utcDate>
		<adcModulationPercent>100</adcModulationPercent>
		<numScan>174</numScan>
		<numExp>0</numExp>
		<utcDate>19-04:16:40.910</utcDate>
		<adcModulationPercent>100</adcModulationPercent>
		<numScan>175</numScan>
		<numExp>0</numExp>
		<utcDate>19-04:16:45.967</utcDate>
		<adcModulationPercent>100</adcModulationPercent>
		<numScan>176</numScan>
		<numExp>0</numExp>
		<utcDate>19-04:16:56.079</utcDate>
		<adcModulationPercent>100</adcModulationPercent>
		<numScan>178</numScan>
		<numExp>0</numExp>
		<utcDate>19-04:17:01.136</utcDate>
		<adcModulationPercent>100</adcModulationPercent>
		<numScan>179</numScan>
		<numExp>0</numExp>
		<utcDate>19-04:17:16.305</utcDate>
		<adcModulationPercent>100</adcModulationPercent>
		<numScan>182</numScan>
		<numExp>0</numExp>
		<utcDate>19-04:17:21.361</utcDate>
		<adcModulationPercent>100</adcModulationPercent>
		<numScan>183</numScan>
		<numExp>0</numExp>
		<utcDate>19-04:17:31.474</utcDate>
		<adcModulationPercent>100</adcModulationPercent>
		<numScan>185</numScan>
		<numExp>0</numExp>
		<utcDate>19-04:17:36.531</utcDate>
		<adcModulationPercent>100</adcModulationPercent>
		<numScan>186</numScan>
		<numExp>0</numExp>
		<utcDate>19-04:17:41.587</utcDate>
		<adcModulationPercent>100</adcModulationPercent>
		<numScan>187</numScan>
		<numExp>0</numExp>
		<utcDate>19-04:17:51.700</utcDate>
		<adcModulationPercent>100</adcModulationPercent>
		<numScan>189</numScan>
		<numExp>0</numExp>
		<utcDate>19-04:18:01.812</utcDate>
		<adcModulationPercent>100</adcModulationPercent>
		<numScan>191</numScan>
		<numExp>0</numExp>
		<utcDate>19-04:18:11.925</utcDate>
		<adcModulationPercent>100</adcModulationPercent>
		<numScan>193</numScan>
		<numExp>0</numExp>
		<utcDate>19-04:18:32.151</utcDate>
		<adcModulationPercent>100</adcModulationPercent>
		<numScan>197</numScan>
		<numExp>0</numExp>
		<utcDate>19-04:18:42.264</utcDate>
		<adcModulationPercent>100</adcModulationPercent>
		<numScan>199</numScan>
		<numExp>0</numExp>
		<utcDate>19-04:18:47.320</utcDate>
		<adcModulationPercent>100</adcModulationPercent>
		<numScan>200</numScan>
		<numExp>0</numExp>
		<utcDate>19-04:18:52.376</utcDate>
		<adcModulationPercent>100</adcModulationPercent>
		<numScan>201</numScan>
		<numExp>0</numExp>
		<utcDate>19-04:19:07.545</utcDate>
		<adcModulationPercent>100</adcModulationPercent>
		<numScan>204</numScan>
		<numExp>0</numExp>
		<utcDate>19-04:19:12.602</utcDate>
		<adcModulationPercent>100</adcModulationPercent>
		<numScan>205</numScan>
		<numExp>0</numExp>
		<utcDate>19-04:19:27.771</utcDate>
		<adcModulationPercent>100</adcModulationPercent>
		<numScan>208</numScan>
		<numExp>0</numExp>
		<utcDate>19-04:19:47.996</utcDate>
		<adcModulationPercent>100</adcModulationPercent>
		<numScan>212</numScan>
		<numExp>0</numExp>
		<utcDate>19-04:20:08.222</utcDate>
		<adcModulationPercent>100</adcModulationPercent>
		<numScan>216</numScan>
		<numExp>0</numExp>
		<utcDate>19-04:20:18.334</utcDate>
		<adcModulationPercent>100</adcModulationPercent>
		<numScan>218</numScan>
		<numExp>0</numExp>
		<utcDate>19-04:20:28.447</utcDate>
		<adcModulationPercent>100</adcModulationPercent>
		<numScan>220</numScan>
		<numExp>0</numExp>
		<utcDate>19-04:20:38.560</utcDate>
		<adcModulationPercent>100</adcModulationPercent>
		<numScan>222</numScan>
		<numExp>0</numExp>
		<utcDate>19-04:20:43.616</utcDate>
		<adcModulationPercent>100</adcModulationPercent>
		<numScan>223</numScan>
		<numExp>0</numExp>
		<utcDate>19-04:20:48.673</utcDate>
		<adcModulationPercent>100</adcModulationPercent>
		<numScan>224</numScan>
		<numExp>0</numExp>
		<utcDate>19-04:20:58.786</utcDate>
		<adcModulationPercent>100</adcModulationPercent>
		<numScan>226</numScan>
		<numExp>0</numExp>
		<utcDate>19-04:21:03.842</utcDate>
		<adcModulationPercent>100</adcModulationPercent>
		<numScan>227</numScan>
		<numExp>0</numExp>
		<utcDate>19-04:21:13.955</utcDate>
		<adcModulationPercent>100</adcModulationPercent>
		<numScan>229</numScan>
		<numExp>0</numExp>
		<utcDate>19-04:21:19.011</utcDate>
		<adcModulationPercent>100</adcModulationPercent>
		<numScan>230</numScan>
		<numExp>0</numExp>
		<utcDate>19-04:21:24.067</utcDate>
		<adcModulationPercent>100</adcModulationPercent>
		<numScan>231</numScan>
		<numExp>0</numExp>
		<utcDate>19-04:21:39.236</utcDate>
		<adcModulationPercent>100</adcModulationPercent>
		<numScan>234</numScan>
		<numExp>0</numExp>
		<utcDate>19-04:21:44.293</utcDate>
		<adcModulationPercent>100</adcModulationPercent>
		<numScan>235</numScan>
		<numExp>0</numExp>
		<utcDate>19-04:21:59.462</utcDate>
		<adcModulationPercent>100</adcModulationPercent>
		<numScan>238</numScan>
		<numExp>0</numExp>
		<utcDate>19-04:22:04.518</utcDate>
		<adcModulationPercent>100</adcModulationPercent>
		<numScan>239</numScan>
		<numExp>0</numExp>
		<utcDate>19-04:22:14.631</utcDate>
		<adcModulationPercent>100</adcModulationPercent>
		<numScan>241</numScan>
		<numExp>0</numExp>
		<utcDate>19-04:22:24.744</utcDate>
		<adcModulationPercent>100</adcModulationPercent>
		<numScan>243</numScan>
		<numExp>0</numExp>
		<utcDate>19-04:22:34.857</utcDate>
		<adcModulationPercent>100</adcModulationPercent>
		<numScan>245</numScan>
		<numExp>0</numExp>
		<utcDate>19-04:22:55.082</utcDate>
		<adcModulationPercent>100</adcModulationPercent>
		<numScan>249</numScan>
		<numExp>0</numExp>
		<utcDate>19-04:23:15.308</utcDate>
		<adcModulationPercent>100</adcModulationPercent>
		<numScan>253</numScan>
		<numExp>0</numExp>
		<utcDate>19-04:23:30.477</utcDate>
		<adcModulationPercent>100</adcModulationPercent>
		<numScan>256</numScan>
		<numExp>0</numExp>
		<utcDate>19-04:23:35.533</utcDate>
		<adcModulationPercent>100</adcModulationPercent>
		<numScan>257</numScan>
		<numExp>0</numExp>
		<utcDate>19-04:23:50.702</utcDate>
		<adcModulationPercent>100</adcModulationPercent>
		<numScan>260</numScan>
		<numExp>0</numExp>
		<utcDate>19-04:24:10.928</utcDate>
		<adcModulationPercent>100</adcModulationPercent>
		<numScan>264</numScan>
		<numExp>0</numExp>
		<utcDate>19-04:24:31.153</utcDate>
		<adcModulationPercent>100</adcModulationPercent>
		<numScan>268</numScan>
		<numExp>0</numExp>
		<utcDate>19-04:24:51.378</utcDate>
		<adcModulationPercent>100</adcModulationPercent>
		<numScan>272</numScan>
		<numExp>0</numExp>
		<utcDate>19-04:25:01.492</utcDate>
		<adcModulationPercent>100</adcModulationPercent>
		<numScan>274</numScan>
		<numExp>0</numExp>
		<utcDate>19-04:25:11.604</utcDate>
		<adcModulationPercent>100</adcModulationPercent>
		<numScan>276</numScan>
		<numExp>0</numExp>
		<utcDate>19-04:25:21.717</utcDate>
		<adcModulationPercent>100</adcModulationPercent>
		<numScan>278</numScan>
		<numExp>0</numExp>
		<utcDate>19-04:25:26.774</utcDate>
		<adcModulationPercent>100</adcModulationPercent>
		<numScan>279</numScan>
		<numExp>0</numExp>
		<utcDate>19-04:25:41.943</utcDate>
		<adcModulationPercent>100</adcModulationPercent>
		<numScan>282</numScan>
		<numExp>0</numExp>
		<utcDate>19-04:25:46.999</utcDate>
		<adcModulationPercent>100</adcModulationPercent>
		<numScan>283</numScan>
		<numExp>0</numExp>
		<utcDate>19-04:25:57.111</utcDate>
		<adcModulationPercent>100</adcModulationPercent>
		<numScan>285</numScan>
		<numExp>0</numExp>
		<utcDate>19-04:26:02.168</utcDate>
		<adcModulationPercent>100</adcModulationPercent>
		<numScan>286</numScan>
		<numExp>0</numExp>
		<utcDate>19-04:26:07.224</utcDate>
		<adcModulationPercent>100</adcModulationPercent>
		<numScan>287</numScan>
		<numExp>0</numExp>
		<utcDate>19-04:26:22.394</utcDate>
		<adcModulationPercent>100</adcModulationPercent>
		<numScan>290</numScan>
		<numExp>0</numExp>
		<utcDate>19-04:26:27.450</utcDate>
		<adcModulationPercent>100</adcModulationPercent>
		<numScan>291</numScan>
		<numExp>0</numExp>
		<utcDate>19-04:26:42.619</utcDate>
		<adcModulationPercent>100</adcModulationPercent>
		<numScan>294</numScan>
		<numExp>0</numExp>
		<utcDate>19-04:26:47.675</utcDate>
		<adcModulationPercent>100</adcModulationPercent>
		<numScan>295</numScan>
		<numExp>0</numExp>
		<utcDate>19-04:26:57.788</utcDate>
		<adcModulationPercent>100</adcModulationPercent>
		<numScan>297</numScan>
		<numExp>0</numExp>
		<utcDate>19-04:27:18.013</utcDate>
		<adcModulationPercent>100</adcModulationPercent>
		<numScan>301</numScan>
		<numExp>0</numExp>
		<utcDate>19-04:27:38.239</utcDate>
		<adcModulationPercent>100</adcModulationPercent>
		<numScan>305</numScan>
		<numExp>0</numExp>
		<utcDate>19-04:27:58.465</utcDate>
		<adcModulationPercent>100</adcModulationPercent>
		<numScan>309</numScan>
		<numExp>0</numExp>
		<utcDate>19-04:28:13.634</utcDate>
		<adcModulationPercent>100</adcModulationPercent>
		<numScan>312</numScan>
		<numExp>0</numExp>
		<utcDate>19-04:28:18.690</utcDate>
		<adcModulationPercent>100</adcModulationPercent>
		<numScan>313</numScan>
		<numExp>0</numExp>
		<utcDate>19-04:28:33.859</utcDate>
		<adcModulationPercent>100</adcModulationPercent>
		<numScan>316</numScan>
		<numExp>0</numExp>
		<utcDate>19-04:28:43.972</utcDate>
		<adcModulationPercent>100</adcModulationPercent>
		<numScan>318</numScan>
		<numExp>0</numExp>
		<utcDate>19-04:28:54.085</utcDate>
		<adcModulationPercent>100</adcModulationPercent>
		<numScan>320</numScan>
		<numExp>0</numExp>
		<utcDate>19-04:29:09.254</utcDate>
		<adcModulationPercent>100</adcModulationPercent>
		<numScan>323</numScan>
		<numExp>0</numExp>
		<utcDate>19-04:29:14.310</utcDate>
		<adcModulationPercent>100</adcModulationPercent>
		<numScan>324</numScan>
		<numExp>0</numExp>
		<utcDate>19-04:29:24.423</utcDate>
		<adcModulationPercent>100</adcModulationPercent>
		<numScan>326</numScan>
		<numExp>0</numExp>
		<utcDate>19-04:29:34.536</utcDate>
		<adcModulationPercent>100</adcModulationPercent>
		<numScan>328</numScan>
		<numExp>0</numExp>
		<utcDate>19-04:29:44.649</utcDate>
		<adcModulationPercent>100</adcModulationPercent>
		<numScan>330</numScan>
		<numExp>0</numExp>
		<utcDate>19-04:29:49.705</utcDate>
		<adcModulationPercent>100</adcModulationPercent>
		<numScan>331</numScan>
		<numExp>0</numExp>
		<utcDate>19-04:29:54.761</utcDate>
		<adcModulationPercent>100</adcModulationPercent>
		<numScan>332</numScan>
		<numExp>0</numExp>
		<utcDate>19-04:30:04.874</utcDate>
		<adcModulationPercent>100</adcModulationPercent>
		<numScan>334</numScan>
		<numExp>0</numExp>
		<utcDate>19-04:30:09.931</utcDate>
		<adcModulationPercent>100</adcModulationPercent>
		<numScan>335</numScan>
		<numExp>0</numExp>
		<utcDate>19-04:30:20.043</utcDate>
		<adcModulationPercent>100</adcModulationPercent>
		<numScan>1</numScan>
		<numExp>0</numExp>
		<utcDate>19-04:30:25.100</utcDate>
		<adcModulationPercent>100</adcModulationPercent>
		<numScan>2</numScan>
		<numExp>0</numExp>
		<utcDate>19-04:30:30.156</utcDate>
		<adcModulationPercent>100</adcModulationPercent>
		<numScan>3</numScan>
		<numExp>0</numExp>
		<utcDate>19-04:30:40.269</utcDate>
		<adcModulationPercent>100</adcModulationPercent>
		<numScan>5</numScan>
		<numExp>0</numExp>
		<utcDate>19-04:30:45.325</utcDate>
		<adcModulationPercent>100</adcModulationPercent>
		<numScan>6</numScan>
		<numExp>0</numExp>
		<utcDate>19-04:30:50.381</utcDate>
		<adcModulationPercent>100</adcModulationPercent>
		<numScan>7</numScan>
		<numExp>0</numExp>
		<utcDate>19-04:31:00.494</utcDate>
		<adcModulationPercent>100</adcModulationPercent>
		<numScan>9</numScan>
		<numExp>0</numExp>
		<utcDate>19-04:31:05.551</utcDate>
		<adcModulationPercent>100</adcModulationPercent>
		<numScan>10</numScan>
		<numExp>0</numExp>
		<utcDate>19-04:31:10.607</utcDate>
		<adcModulationPercent>100</adcModulationPercent>
		<numScan>11</numScan>
		<numExp>0</numExp>
		<utcDate>19-04:31:20.720</utcDate>
		<adcModulationPercent>100</adcModulationPercent>
		<numScan>13</numScan>
		<numExp>0</numExp>
		<utcDate>19-04:31:25.776</utcDate>
		<adcModulationPercent>100</adcModulationPercent>
		<numScan>14</numScan>
		<numExp>0</numExp>
		<utcDate>19-04:31:30.833</utcDate>
		<adcModulationPercent>100</adcModulationPercent>
		<numScan>15</numScan>
		<numExp>0</numExp>
		<utcDate>19-04:31:40.945</utcDate>
		<adcModulationPercent>100</adcModulationPercent>
		<numScan>17</numScan>
		<numExp>0</numExp>
		<utcDate>19-04:31:56.114</utcDate>
		<adcModulationPercent>100</adcModulationPercent>
		<numScan>20</numScan>
		<numExp>0</numExp>
		<utcDate>19-04:32:01.171</utcDate>
		<adcModulationPercent>100</adcModulationPercent>
		<numScan>21</numScan>
		<numExp>0</numExp>
		<utcDate>19-04:32:21.396</utcDate>
		<adcModulationPercent>100</adcModulationPercent>
		<numScan>25</numScan>
		<numExp>0</numExp>
		<utcDate>19-04:32:41.622</utcDate>
		<adcModulationPercent>100</adcModulationPercent>
		<numScan>29</numScan>
		<numExp>0</numExp>
		<utcDate>19-04:32:56.791</utcDate>
		<adcModulationPercent>100</adcModulationPercent>
		<numScan>32</numScan>
		<numExp>0</numExp>
		<utcDate>19-04:33:01.847</utcDate>
		<adcModulationPercent>100</adcModulationPercent>
		<numScan>33</numScan>
		<numExp>0</numExp>
		<utcDate>19-04:33:06.904</utcDate>
		<adcModulationPercent>100</adcModulationPercent>
		<numScan>34</numScan>
		<numExp>0</numExp>
		<utcDate>19-04:33:17.016</utcDate>
		<adcModulationPercent>100</adcModulationPercent>
		<numScan>36</numScan>
		<numExp>0</numExp>
		<utcDate>19-04:33:27.129</utcDate>
		<adcModulationPercent>100</adcModulationPercent>
		<numScan>38</numScan>
		<numExp>0</numExp>
		<utcDate>19-04:33:32.185</utcDate>
		<adcModulationPercent>100</adcModulationPercent>
		<numScan>39</numScan>
		<numExp>0</numExp>
		<utcDate>19-04:33:37.241</utcDate>
		<adcModulationPercent>100</adcModulationPercent>
		<numScan>40</numScan>
		<numExp>0</numExp>
		<utcDate>19-04:33:52.411</utcDate>
		<adcModulationPercent>100</adcModulationPercent>
		<numScan>43</numScan>
		<numExp>0</numExp>
		<utcDate>19-04:33:57.467</utcDate>
		<adcModulationPercent>100</adcModulationPercent>
		<numScan>44</numScan>
		<numExp>0</numExp>
		<utcDate>19-04:34:07.580</utcDate>
		<adcModulationPercent>100</adcModulationPercent>
		<numScan>46</numScan>
		<numExp>0</numExp>
		<utcDate>19-04:34:17.693</utcDate>
		<adcModulationPercent>100</adcModulationPercent>
		<numScan>48</numScan>
		<numExp>0</numExp>
		<utcDate>19-04:34:27.805</utcDate>
		<adcModulationPercent>100</adcModulationPercent>
		<numScan>50</numScan>
		<numExp>0</numExp>
		<utcDate>19-04:34:32.862</utcDate>
		<adcModulationPercent>100</adcModulationPercent>
		<numScan>51</numScan>
		<numExp>0</numExp>
		<utcDate>19-04:34:37.919</utcDate>
		<adcModulationPercent>100</adcModulationPercent>
		<numScan>52</numScan>
		<numExp>0</numExp>
		<utcDate>19-04:34:48.031</utcDate>
		<adcModulationPercent>100</adcModulationPercent>
		<numScan>54</numScan>
		<numExp>0</numExp>
		<utcDate>19-04:34:53.087</utcDate>
		<adcModulationPercent>100</adcModulationPercent>
		<numScan>55</numScan>
		<numExp>0</numExp>
		<utcDate>19-04:35:03.200</utcDate>
		<adcModulationPercent>100</adcModulationPercent>
		<numScan>57</numScan>
		<numExp>0</numExp>
		<utcDate>19-04:35:08.256</utcDate>
		<adcModulationPercent>100</adcModulationPercent>
		<numScan>58</numScan>
		<numExp>0</numExp>
		<utcDate>19-04:35:13.313</utcDate>
		<adcModulationPercent>100</adcModulationPercent>
		<numScan>59</numScan>
		<numExp>0</numExp>
		<utcDate>19-04:35:23.426</utcDate>
		<adcModulationPercent>100</adcModulationPercent>
		<numScan>61</numScan>
		<numExp>0</numExp>
		<utcDate>19-04:35:28.482</utcDate>
		<adcModulationPercent>100</adcModulationPercent>
		<numScan>62</numScan>
		<numExp>0</numExp>
		<utcDate>19-04:35:33.538</utcDate>
		<adcModulationPercent>100</adcModulationPercent>
		<numScan>63</numScan>
		<numExp>0</numExp>
		<utcDate>19-04:35:43.651</utcDate>
		<adcModulationPercent>100</adcModulationPercent>
		<numScan>65</numScan>
		<numExp>0</numExp>
		<utcDate>19-04:35:48.708</utcDate>
		<adcModulationPercent>100</adcModulationPercent>
		<numScan>66</numScan>
		<numExp>0</numExp>
		<utcDate>19-04:35:53.764</utcDate>
		<adcModulationPercent>100</adcModulationPercent>
		<numScan>67</numScan>
		<numExp>0</numExp>
		<utcDate>19-04:36:03.876</utcDate>
		<adcModulationPercent>100</adcModulationPercent>
		<numScan>69</numScan>
		<numExp>0</numExp>
		<utcDate>19-04:36:13.990</utcDate>
		<adcModulationPercent>100</adcModulationPercent>
		<numScan>71</numScan>
		<numExp>0</numExp>
		<utcDate>19-04:36:19.046</utcDate>
		<adcModulationPercent>100</adcModulationPercent>
		<numScan>72</numScan>
		<numExp>0</numExp>
		<utcDate>19-04:36:24.102</utcDate>
		<adcModulationPercent>100</adcModulationPercent>
		<numScan>73</numScan>
		<numExp>0</numExp>
		<utcDate>19-04:36:34.215</utcDate>
		<adcModulationPercent>100</adcModulationPercent>
		<numScan>75</numScan>
		<numExp>0</numExp>
		<utcDate>19-04:36:39.271</utcDate>
		<adcModulationPercent>100</adcModulationPercent>
		<numScan>76</numScan>
		<numExp>0</numExp>
		<utcDate>19-04:36:44.328</utcDate>
		<adcModulationPercent>100</adcModulationPercent>
		<numScan>77</numScan>
		<numExp>0</numExp>
		<utcDate>19-04:37:04.553</utcDate>
		<adcModulationPercent>100</adcModulationPercent>
		<numScan>81</numScan>
		<numExp>0</numExp>
		<utcDate>19-04:37:19.722</utcDate>
		<adcModulationPercent>100</adcModulationPercent>
		<numScan>84</numScan>
		<numExp>0</numExp>
		<utcDate>19-04:37:39.947</utcDate>
		<adcModulationPercent>100</adcModulationPercent>
		<numScan>88</numScan>
		<numExp>0</numExp>
		<utcDate>19-04:37:50.061</utcDate>
		<adcModulationPercent>100</adcModulationPercent>
		<numScan>90</numScan>
		<numExp>0</numExp>
		<utcDate>19-04:38:00.173</utcDate>
		<adcModulationPercent>100</adcModulationPercent>
		<numScan>92</numScan>
		<numExp>0</numExp>
		<utcDate>19-04:38:10.286</utcDate>
		<adcModulationPercent>100</adcModulationPercent>
		<numScan>94</numScan>
		<numExp>0</numExp>
		<utcDate>19-04:38:15.342</utcDate>
		<adcModulationPercent>100</adcModulationPercent>
		<numScan>95</numScan>
		<numExp>0</numExp>
		<utcDate>19-04:38:20.399</utcDate>
		<adcModulationPercent>100</adcModulationPercent>
		<numScan>96</numScan>
		<numExp>0</numExp>
		<utcDate>19-04:38:30.512</utcDate>
		<adcModulationPercent>100</adcModulationPercent>
		<numScan>98</numScan>
		<numExp>0</numExp>
		<utcDate>19-04:38:35.568</utcDate>
		<adcModulationPercent>100</adcModulationPercent>
		<numScan>99</numScan>
		<numExp>0</numExp>
		<utcDate>19-04:38:40.624</utcDate>
		<adcModulationPercent>100</adcModulationPercent>
		<numScan>100</numScan>
		<numExp>0</numExp>
		<utcDate>19-04:38:50.737</utcDate>
		<adcModulationPercent>100</adcModulationPercent>
		<numScan>102</numScan>
		<numExp>0</numExp>
		<utcDate>19-04:38:55.793</utcDate>
		<adcModulationPercent>100</adcModulationPercent>
		<numScan>103</numScan>
		<numExp>0</numExp>
		<utcDate>19-04:39:00.849</utcDate>
		<adcModulationPercent>100</adcModulationPercent>
		<numScan>104</numScan>
		<numExp>0</numExp>
		<utcDate>19-04:39:10.963</utcDate>
		<adcModulationPercent>100</adcModulationPercent>
		<numScan>106</numScan>
		<numExp>0</numExp>
		<utcDate>19-04:39:16.019</utcDate>
		<adcModulationPercent>100</adcModulationPercent>
		<numScan>107</numScan>
		<numExp>0</numExp>
		<utcDate>19-04:39:21.075</utcDate>
		<adcModulationPercent>100</adcModulationPercent>
		<numScan>108</numScan>
		<numExp>0</numExp>
		<utcDate>19-04:39:31.188</utcDate>
		<adcModulationPercent>100</adcModulationPercent>
		<numScan>110</numScan>
		<numExp>0</numExp>
		<utcDate>19-04:39:36.244</utcDate>
		<adcModulationPercent>100</adcModulationPercent>
		<numScan>111</numScan>
		<numExp>0</numExp>
		<utcDate>19-04:39:46.357</utcDate>
		<adcModulationPercent>100</adcModulationPercent>
		<numScan>113</numScan>
		<numExp>0</numExp>
		<utcDate>19-04:39:51.413</utcDate>
		<adcModulationPercent>100</adcModulationPercent>
		<numScan>114</numScan>
		<numExp>0</numExp>
		<utcDate>19-04:39:56.470</utcDate>
		<adcModulationPercent>100</adcModulationPercent>
		<numScan>115</numScan>
		<numExp>0</numExp>
		<utcDate>19-04:40:06.583</utcDate>
		<adcModulationPercent>100</adcModulationPercent>
		<numScan>117</numScan>
		<numExp>0</numExp>
		<utcDate>19-04:40:11.639</utcDate>
		<adcModulationPercent>100</adcModulationPercent>
		<numScan>118</numScan>
		<numExp>0</numExp>
		<utcDate>19-04:40:16.695</utcDate>
		<adcModulationPercent>100</adcModulationPercent>
		<numScan>119</numScan>
		<numExp>0</numExp>
		<utcDate>19-04:40:26.808</utcDate>
		<adcModulationPercent>100</adcModulationPercent>
		<numScan>121</numScan>
		<numExp>0</numExp>
		<utcDate>19-04:40:31.865</utcDate>
		<adcModulationPercent>100</adcModulationPercent>
		<numScan>122</numScan>
		<numExp>0</numExp>
		<utcDate>19-04:40:47.034</utcDate>
		<adcModulationPercent>100</adcModulationPercent>
		<numScan>125</numScan>
		<numExp>0</numExp>
		<utcDate>19-04:40:57.147</utcDate>
		<adcModulationPercent>100</adcModulationPercent>
		<numScan>127</numScan>
		<numExp>0</numExp>
		<utcDate>19-04:41:02.203</utcDate>
		<adcModulationPercent>100</adcModulationPercent>
		<numScan>128</numScan>
		<numExp>0</numExp>
		<utcDate>19-04:41:07.259</utcDate>
		<adcModulationPercent>100</adcModulationPercent>
		<numScan>129</numScan>
		<numExp>0</numExp>
		<utcDate>19-04:41:22.428</utcDate>
		<adcModulationPercent>100</adcModulationPercent>
		<numScan>132</numScan>
		<numExp>0</numExp>
		<utcDate>19-04:41:27.485</utcDate>
		<adcModulationPercent>100</adcModulationPercent>
		<numScan>133</numScan>
		<numExp>0</numExp>
		<utcDate>19-04:41:47.710</utcDate>
		<adcModulationPercent>100</adcModulationPercent>
		<numScan>137</numScan>
		<numExp>0</numExp>
		<utcDate>19-04:42:23.105</utcDate>
		<adcModulationPercent>100</adcModulationPercent>
		<numScan>144</numScan>
		<numExp>0</numExp>
		<utcDate>19-04:42:33.218</utcDate>
		<adcModulationPercent>100</adcModulationPercent>
		<numScan>146</numScan>
		<numExp>0</numExp>
		<utcDate>19-04:42:43.330</utcDate>
		<adcModulationPercent>100</adcModulationPercent>
		<numScan>148</numScan>
		<numExp>0</numExp>
		<utcDate>19-04:42:53.443</utcDate>
		<adcModulationPercent>100</adcModulationPercent>
		<numScan>150</numScan>
		<numExp>0</numExp>
		<utcDate>19-04:42:58.499</utcDate>
		<adcModulationPercent>100</adcModulationPercent>
		<numScan>151</numScan>
		<numExp>0</numExp>
		<utcDate>19-04:43:03.556</utcDate>
		<adcModulationPercent>100</adcModulationPercent>
		<numScan>152</numScan>
		<numExp>0</numExp>
		<utcDate>19-04:43:13.669</utcDate>
		<adcModulationPercent>100</adcModulationPercent>
		<numScan>154</numScan>
		<numExp>0</numExp>
		<utcDate>19-04:43:18.725</utcDate>
		<adcModulationPercent>100</adcModulationPercent>
		<numScan>155</numScan>
		<numExp>0</numExp>
		<utcDate>19-04:43:23.781</utcDate>
		<adcModulationPercent>100</adcModulationPercent>
		<numScan>156</numScan>
		<numExp>0</numExp>
		<utcDate>19-04:43:33.894</utcDate>
		<adcModulationPercent>100</adcModulationPercent>
		<numScan>158</numScan>
		<numExp>0</numExp>
		<utcDate>19-04:43:38.950</utcDate>
		<adcModulationPercent>100</adcModulationPercent>
		<numScan>159</numScan>
		<numExp>0</numExp>
		<utcDate>19-04:43:44.007</utcDate>
		<adcModulationPercent>100</adcModulationPercent>
		<numScan>160</numScan>
		<numExp>0</numExp>
		<utcDate>19-04:43:54.120</utcDate>
		<adcModulationPercent>100</adcModulationPercent>
		<numScan>162</numScan>
		<numExp>0</numExp>
		<utcDate>19-04:43:59.176</utcDate>
		<adcModulationPercent>100</adcModulationPercent>
		<numScan>163</numScan>
		<numExp>0</numExp>
		<utcDate>19-04:44:19.402</utcDate>
		<adcModulationPercent>100</adcModulationPercent>
		<numScan>167</numScan>
		<numExp>0</numExp>
		<utcDate>19-04:44:29.514</utcDate>
		<adcModulationPercent>100</adcModulationPercent>
		<numScan>169</numScan>
		<numExp>0</numExp>
		<utcDate>19-04:44:39.627</utcDate>
		<adcModulationPercent>100</adcModulationPercent>
		<numScan>171</numScan>
		<numExp>0</numExp>
		<utcDate>19-04:44:49.740</utcDate>
		<adcModulationPercent>100</adcModulationPercent>
		<numScan>173</numScan>
		<numExp>0</numExp>
		<utcDate>19-04:45:09.965</utcDate>
		<adcModulationPercent>100</adcModulationPercent>
		<numScan>177</numScan>
		<numExp>0</numExp>
		<utcDate>19-04:45:30.191</utcDate>
		<adcModulationPercent>100</adcModulationPercent>
		<numScan>181</numScan>
		<numExp>0</numExp>
		<utcDate>19-04:45:45.360</utcDate>
		<adcModulationPercent>100</adcModulationPercent>
		<numScan>184</numScan>
		<numExp>0</numExp>
		<utcDate>19-04:46:05.585</utcDate>
		<adcModulationPercent>100</adcModulationPercent>
		<numScan>188</numScan>
		<numExp>0</numExp>
		<utcDate>19-04:46:25.811</utcDate>
		<adcModulationPercent>100</adcModulationPercent>
		<numScan>192</numScan>
		<numExp>0</numExp>
		<utcDate>19-04:46:46.036</utcDate>
		<adcModulationPercent>100</adcModulationPercent>
		<numScan>196</numScan>
		<numExp>0</numExp>
		<utcDate>19-04:47:06.262</utcDate>
		<adcModulationPercent>100</adcModulationPercent>
		<numScan>200</numScan>
		<numExp>0</numExp>
		<utcDate>19-04:47:16.375</utcDate>
		<adcModulationPercent>100</adcModulationPercent>
		<numScan>202</numScan>
		<numExp>0</numExp>
		<utcDate>19-04:47:26.487</utcDate>
		<adcModulationPercent>100</adcModulationPercent>
		<numScan>204</numScan>
		<numExp>0</numExp>
		<utcDate>19-04:47:36.600</utcDate>
		<adcModulationPercent>100</adcModulationPercent>
		<numScan>206</numScan>
		<numExp>0</numExp>
		<utcDate>19-04:47:41.657</utcDate>
		<adcModulationPercent>100</adcModulationPercent>
		<numScan>207</numScan>
		<numExp>0</numExp>
		<utcDate>19-04:47:46.712</utcDate>
		<adcModulationPercent>100</adcModulationPercent>
		<numScan>208</numScan>
		<numExp>0</numExp>
		<utcDate>19-04:47:56.826</utcDate>
		<adcModulationPercent>100</adcModulationPercent>
		<numScan>210</numScan>
		<numExp>0</numExp>
		<utcDate>19-04:48:01.882</utcDate>
		<adcModulationPercent>100</adcModulationPercent>
		<numScan>211</numScan>
		<numExp>0</numExp>
		<utcDate>19-04:48:11.995</utcDate>
		<adcModulationPercent>100</adcModulationPercent>
		<numScan>213</numScan>
		<numExp>0</numExp>
		<utcDate>19-04:48:17.051</utcDate>
		<adcModulationPercent>100</adcModulationPercent>
		<numScan>214</numScan>
		<numExp>0</numExp>
		<utcDate>19-04:48:22.107</utcDate>
		<adcModulationPercent>100</adcModulationPercent>
		<numScan>215</numScan>
		<numExp>0</numExp>
		<utcDate>19-04:48:37.276</utcDate>
		<adcModulationPercent>100</adcModulationPercent>
		<numScan>218</numScan>
		<numExp>0</numExp>
		<utcDate>19-04:48:42.333</utcDate>
		<adcModulationPercent>100</adcModulationPercent>
		<numScan>219</numScan>
		<numExp>0</numExp>
		<utcDate>19-04:48:57.502</utcDate>
		<adcModulationPercent>100</adcModulationPercent>
		<numScan>222</numScan>
		<numExp>0</numExp>
		<utcDate>19-04:49:02.558</utcDate>
		<adcModulationPercent>100</adcModulationPercent>
		<numScan>223</numScan>
		<numExp>0</numExp>
		<utcDate>19-04:49:12.671</utcDate>
		<adcModulationPercent>100</adcModulationPercent>
		<numScan>225</numScan>
		<numExp>0</numExp>
		<utcDate>19-04:49:22.784</utcDate>
		<adcModulationPercent>100</adcModulationPercent>
		<numScan>227</numScan>
		<numExp>0</numExp>
		<utcDate>19-04:49:32.897</utcDate>
		<adcModulationPercent>100</adcModulationPercent>
		<numScan>229</numScan>
		<numExp>0</numExp>
		<utcDate>19-04:49:53.122</utcDate>
		<adcModulationPercent>100</adcModulationPercent>
		<numScan>233</numScan>
		<numExp>0</numExp>
		<utcDate>19-04:50:13.348</utcDate>
		<adcModulationPercent>100</adcModulationPercent>
		<numScan>237</numScan>
		<numExp>0</numExp>
		<utcDate>19-04:50:28.517</utcDate>
		<adcModulationPercent>100</adcModulationPercent>
		<numScan>240</numScan>
		<numExp>0</numExp>
		<utcDate>19-04:50:33.573</utcDate>
		<adcModulationPercent>100</adcModulationPercent>
		<numScan>241</numScan>
		<numExp>0</numExp>
		<utcDate>19-04:50:48.742</utcDate>
		<adcModulationPercent>100</adcModulationPercent>
		<numScan>244</numScan>
		<numExp>0</numExp>
		<utcDate>19-04:50:53.799</utcDate>
		<adcModulationPercent>100</adcModulationPercent>
		<numScan>245</numScan>
		<numExp>0</numExp>
		<utcDate>19-04:50:58.855</utcDate>
		<adcModulationPercent>100</adcModulationPercent>
		<numScan>246</numScan>
		<numExp>0</numExp>
		<utcDate>19-04:51:08.968</utcDate>
		<adcModulationPercent>100</adcModulationPercent>
		<numScan>248</numScan>
		<numExp>0</numExp>
		<utcDate>19-04:51:24.137</utcDate>
		<adcModulationPercent>100</adcModulationPercent>
		<numScan>251</numScan>
		<numExp>0</numExp>
		<utcDate>19-04:51:29.193</utcDate>
		<adcModulationPercent>100</adcModulationPercent>
		<numScan>252</numScan>
		<numExp>0</numExp>
		<utcDate>19-04:51:49.419</utcDate>
		<adcModulationPercent>100</adcModulationPercent>
		<numScan>256</numScan>
		<numExp>0</numExp>
		<utcDate>19-04:51:59.532</utcDate>
		<adcModulationPercent>100</adcModulationPercent>
		<numScan>258</numScan>
		<numExp>0</numExp>
		<utcDate>19-04:52:09.644</utcDate>
		<adcModulationPercent>100</adcModulationPercent>
		<numScan>260</numScan>
		<numExp>0</numExp>
		<utcDate>19-04:52:19.757</utcDate>
		<adcModulationPercent>100</adcModulationPercent>
		<numScan>262</numScan>
		<numExp>0</numExp>
		<utcDate>19-04:52:24.813</utcDate>
		<adcModulationPercent>100</adcModulationPercent>
		<numScan>263</numScan>
		<numExp>0</numExp>
		<utcDate>19-04:52:34.926</utcDate>
		<adcModulationPercent>100</adcModulationPercent>
		<numScan>265</numScan>
		<numExp>0</numExp>
		<utcDate>19-04:52:39.982</utcDate>
		<adcModulationPercent>100</adcModulationPercent>
		<numScan>266</numScan>
		<numExp>0</numExp>
		<utcDate>19-04:52:45.039</utcDate>
		<adcModulationPercent>100</adcModulationPercent>
		<numScan>1</numScan>
		<numExp>0</numExp>
		<utcDate>19-04:52:55.152</utcDate>
		<adcModulationPercent>100</adcModulationPercent>
		<numScan>3</numScan>
		<numExp>0</numExp>
		<utcDate>19-04:53:00.208</utcDate>
		<adcModulationPercent>100</adcModulationPercent>
		<numScan>4</numScan>
		<numExp>0</numExp>
		<utcDate>19-04:53:05.265</utcDate>
		<adcModulationPercent>100</adcModulationPercent>
		<numScan>5</numScan>
		<numExp>0</numExp>
		<utcDate>19-04:53:20.434</utcDate>
		<adcModulationPercent>100</adcModulationPercent>
		<numScan>8</numScan>
		<numExp>0</numExp>
		<utcDate>19-04:53:25.490</utcDate>
		<adcModulationPercent>100</adcModulationPercent>
		<numScan>9</numScan>
		<numExp>0</numExp>
		<utcDate>19-04:53:35.602</utcDate>
		<adcModulationPercent>100</adcModulationPercent>
		<numScan>11</numScan>
		<numExp>0</numExp>
		<utcDate>19-04:53:40.659</utcDate>
		<adcModulationPercent>100</adcModulationPercent>
		<numScan>12</numScan>
		<numExp>0</numExp>
		<utcDate>19-04:53:45.715</utcDate>
		<adcModulationPercent>100</adcModulationPercent>
		<numScan>13</numScan>
		<numExp>0</numExp>
		<utcDate>19-04:53:55.828</utcDate>
		<adcModulationPercent>100</adcModulationPercent>
		<numScan>15</numScan>
		<numExp>0</numExp>
		<utcDate>19-04:54:05.941</utcDate>
		<adcModulationPercent>100</adcModulationPercent>
		<numScan>17</numScan>
		<numExp>0</numExp>
		<utcDate>19-04:54:16.053</utcDate>
		<adcModulationPercent>100</adcModulationPercent>
		<numScan>19</numScan>
		<numExp>0</numExp>
		<utcDate>19-04:54:36.279</utcDate>
		<adcModulationPercent>100</adcModulationPercent>
		<numScan>23</numScan>
		<numExp>0</numExp>
		<utcDate>19-04:54:56.505</utcDate>
		<adcModulationPercent>100</adcModulationPercent>
		<numScan>27</numScan>
		<numExp>0</numExp>
		<utcDate>19-04:55:11.674</utcDate>
		<adcModulationPercent>100</adcModulationPercent>
		<numScan>30</numScan>
		<numExp>0</numExp>
		<utcDate>19-04:55:16.730</utcDate>
		<adcModulationPercent>100</adcModulationPercent>
		<numScan>31</numScan>
		<numExp>0</numExp>
		<utcDate>19-04:55:31.899</utcDate>
		<adcModulationPercent>100</adcModulationPercent>
		<numScan>34</numScan>
		<numExp>0</numExp>
		<utcDate>19-04:55:36.956</utcDate>
		<adcModulationPercent>100</adcModulationPercent>
		<numScan>35</numScan>
		<numExp>0</numExp>
		<utcDate>19-04:55:42.012</utcDate>
		<adcModulationPercent>100</adcModulationPercent>
		<numScan>36</numScan>
		<numExp>0</numExp>
		<utcDate>19-04:55:52.125</utcDate>
		<adcModulationPercent>100</adcModulationPercent>
		<numScan>38</numScan>
		<numExp>0</numExp>
		<utcDate>19-04:56:07.294</utcDate>
		<adcModulationPercent>100</adcModulationPercent>
		<numScan>41</numScan>
		<numExp>0</numExp>
		<utcDate>19-04:56:12.351</utcDate>
		<adcModulationPercent>100</adcModulationPercent>
		<numScan>42</numScan>
		<numExp>0</numExp>
		<utcDate>19-04:56:22.463</utcDate>
		<adcModulationPercent>100</adcModulationPercent>
		<numScan>44</numScan>
		<numExp>0</numExp>
		<utcDate>19-04:56:32.576</utcDate>
		<adcModulationPercent>100</adcModulationPercent>
		<numScan>46</numScan>
		<numExp>0</numExp>
		<utcDate>19-04:56:42.689</utcDate>
		<adcModulationPercent>100</adcModulationPercent>
		<numScan>48</numScan>
		<numExp>0</numExp>
		<utcDate>19-04:56:47.745</utcDate>
		<adcModulationPercent>100</adcModulationPercent>
		<numScan>49</numScan>
		<numExp>0</numExp>
		<utcDate>19-04:56:52.801</utcDate>
		<adcModulationPercent>100</adcModulationPercent>
		<numScan>50</numScan>
		<numExp>0</numExp>
		<utcDate>19-04:57:02.914</utcDate>
		<adcModulationPercent>100</adcModulationPercent>
		<numScan>52</numScan>
		<numExp>0</numExp>
		<utcDate>19-04:57:07.971</utcDate>
		<adcModulationPercent>100</adcModulationPercent>
		<numScan>53</numScan>
		<numExp>0</numExp>
		<utcDate>19-04:57:18.083</utcDate>
		<adcModulationPercent>100</adcModulationPercent>
		<numScan>55</numScan>
		<numExp>0</numExp>
		<utcDate>19-04:57:23.139</utcDate>
		<adcModulationPercent>100</adcModulationPercent>
		<numScan>56</numScan>
		<numExp>0</numExp>
		<utcDate>19-04:57:28.196</utcDate>
		<adcModulationPercent>100</adcModulationPercent>
		<numScan>57</numScan>
		<numExp>0</numExp>
		<utcDate>19-04:57:38.309</utcDate>
		<adcModulationPercent>100</adcModulationPercent>
		<numScan>59</numScan>
		<numExp>0</numExp>
		<utcDate>19-04:57:43.365</utcDate>
		<adcModulationPercent>100</adcModulationPercent>
		<numScan>60</numScan>
		<numExp>0</numExp>
		<utcDate>19-04:57:48.421</utcDate>
		<adcModulationPercent>100</adcModulationPercent>
		<numScan>61</numScan>
		<numExp>0</numExp>
		<utcDate>19-04:58:03.590</utcDate>
		<adcModulationPercent>100</adcModulationPercent>
		<numScan>64</numScan>
		<numExp>0</numExp>
		<utcDate>19-04:58:08.647</utcDate>
		<adcModulationPercent>100</adcModulationPercent>
		<numScan>65</numScan>
		<numExp>0</numExp>
		<utcDate>19-04:58:18.760</utcDate>
		<adcModulationPercent>100</adcModulationPercent>
		<numScan>67</numScan>
		<numExp>0</numExp>
		<utcDate>19-04:58:23.816</utcDate>
		<adcModulationPercent>100</adcModulationPercent>
		<numScan>68</numScan>
		<numExp>0</numExp>
		<utcDate>19-04:58:28.872</utcDate>
		<adcModulationPercent>100</adcModulationPercent>
		<numScan>69</numScan>
		<numExp>0</numExp>
		<utcDate>19-04:58:38.985</utcDate>
		<adcModulationPercent>100</adcModulationPercent>
		<numScan>71</numScan>
		<numExp>0</numExp>
		<utcDate>19-04:58:49.098</utcDate>
		<adcModulationPercent>100</adcModulationPercent>
		<numScan>73</numScan>
		<numExp>0</numExp>
		<utcDate>19-04:58:54.154</utcDate>
		<adcModulationPercent>100</adcModulationPercent>
		<numScan>74</numScan>
		<numExp>0</numExp>
		<utcDate>19-04:58:59.210</utcDate>
		<adcModulationPercent>100</adcModulationPercent>
		<numScan>75</numScan>
		<numExp>0</numExp>
		<utcDate>19-04:59:19.436</utcDate>
		<adcModulationPercent>100</adcModulationPercent>
		<numScan>79</numScan>
		<numExp>0</numExp>
		<utcDate>19-04:59:34.605</utcDate>
		<adcModulationPercent>100</adcModulationPercent>
		<numScan>82</numScan>
		<numExp>0</numExp>
		<utcDate>19-04:59:39.662</utcDate>
		<adcModulationPercent>100</adcModulationPercent>
		<numScan>83</numScan>
		<numExp>0</numExp>
		<utcDate>19-04:59:54.831</utcDate>
		<adcModulationPercent>100</adcModulationPercent>
		<numScan>86</numScan>
		<numExp>0</numExp>
		<utcDate>19-04:59:59.887</utcDate>
		<adcModulationPercent>100</adcModulationPercent>
		<numScan>87</numScan>
		<numExp>0</numExp>
		<utcDate>19-05:00:04.943</utcDate>
		<adcModulationPercent>100</adcModulationPercent>
		<numScan>88</numScan>
		<numExp>0</numExp>
		<utcDate>19-05:00:15.056</utcDate>
		<adcModulationPercent>100</adcModulationPercent>
		<numScan>90</numScan>
		<numExp>0</numExp>
		<utcDate>19-05:00:25.169</utcDate>
		<adcModulationPercent>100</adcModulationPercent>
		<numScan>92</numScan>
		<numExp>0</numExp>
		<utcDate>19-05:00:30.225</utcDate>
		<adcModulationPercent>100</adcModulationPercent>
		<numScan>93</numScan>
		<numExp>0</numExp>
		<utcDate>19-05:00:35.281</utcDate>
		<adcModulationPercent>100</adcModulationPercent>
		<numScan>94</numScan>
		<numExp>0</numExp>
		<utcDate>19-05:00:45.395</utcDate>
		<adcModulationPercent>100</adcModulationPercent>
		<numScan>96</numScan>
		<numExp>0</numExp>
		<utcDate>19-05:00:50.451</utcDate>
		<adcModulationPercent>100</adcModulationPercent>
		<numScan>97</numScan>
		<numExp>0</numExp>
		<utcDate>19-05:00:55.508</utcDate>
		<adcModulationPercent>100</adcModulationPercent>
		<numScan>98</numScan>
		<numExp>0</numExp>
		<utcDate>19-05:01:05.620</utcDate>
		<adcModulationPercent>100</adcModulationPercent>
		<numScan>100</numScan>
		<numExp>0</numExp>
		<utcDate>19-05:01:15.733</utcDate>
		<adcModulationPercent>100</adcModulationPercent>
		<numScan>102</numScan>
		<numExp>0</numExp>
		<utcDate>19-05:01:25.846</utcDate>
		<adcModulationPercent>100</adcModulationPercent>
		<numScan>104</numScan>
		<numExp>0</numExp>
		<utcDate>19-05:01:30.902</utcDate>
		<adcModulationPercent>100</adcModulationPercent>
		<numScan>105</numScan>
		<numExp>0</numExp>
		<utcDate>19-05:01:35.958</utcDate>
		<adcModulationPercent>100</adcModulationPercent>
		<numScan>106</numScan>
		<numExp>0</numExp>
		<utcDate>19-05:01:46.071</utcDate>
		<adcModulationPercent>100</adcModulationPercent>
		<numScan>108</numScan>
		<numExp>0</numExp>
		<utcDate>19-05:01:51.127</utcDate>
		<adcModulationPercent>100</adcModulationPercent>
		<numScan>109</numScan>
		<numExp>0</numExp>
		<utcDate>19-05:02:01.240</utcDate>
		<adcModulationPercent>100</adcModulationPercent>
		<numScan>111</numScan>
		<numExp>0</numExp>
		<utcDate>19-05:02:06.296</utcDate>
		<adcModulationPercent>100</adcModulationPercent>
		<numScan>112</numScan>
		<numExp>0</numExp>
		<utcDate>19-05:02:11.353</utcDate>
		<adcModulationPercent>100</adcModulationPercent>
		<numScan>113</numScan>
		<numExp>0</numExp>
		<utcDate>19-05:02:21.466</utcDate>
		<adcModulationPercent>100</adcModulationPercent>
		<numScan>115</numScan>
		<numExp>0</numExp>
		<utcDate>19-05:02:26.522</utcDate>
		<adcModulationPercent>100</adcModulationPercent>
		<numScan>116</numScan>
		<numExp>0</numExp>
		<utcDate>19-05:02:31.578</utcDate>
		<adcModulationPercent>100</adcModulationPercent>
		<numScan>117</numScan>
		<numExp>0</numExp>
		<utcDate>19-05:02:41.691</utcDate>
		<adcModulationPercent>100</adcModulationPercent>
		<numScan>119</numScan>
		<numExp>0</numExp>
		<utcDate>19-05:02:46.747</utcDate>
		<adcModulationPercent>100</adcModulationPercent>
		<numScan>120</numScan>
		<numExp>0</numExp>
		<utcDate>19-05:02:51.804</utcDate>
		<adcModulationPercent>100</adcModulationPercent>
		<numScan>121</numScan>
		<numExp>0</numExp>
		<utcDate>19-05:03:01.917</utcDate>
		<adcModulationPercent>100</adcModulationPercent>
		<numScan>123</numScan>
		<numExp>0</numExp>
		<utcDate>19-05:03:06.973</utcDate>
		<adcModulationPercent>100</adcModulationPercent>
		<numScan>124</numScan>
		<numExp>0</numExp>
		<utcDate>19-05:03:12.030</utcDate>
		<adcModulationPercent>100</adcModulationPercent>
		<numScan>125</numScan>
		<numExp>0</numExp>
		<utcDate>19-05:03:17.086</utcDate>
		<adcModulationPercent>100</adcModulationPercent>
		<numScan>126</numScan>
		<numExp>0</numExp>
		<utcDate>19-05:03:22.142</utcDate>
		<adcModulationPercent>100</adcModulationPercent>
		<numScan>127</numScan>
		<numExp>0</numExp>
		<utcDate>19-05:03:37.311</utcDate>
		<adcModulationPercent>100</adcModulationPercent>
		<numScan>130</numScan>
		<numExp>0</numExp>
		<utcDate>19-05:03:42.368</utcDate>
		<adcModulationPercent>100</adcModulationPercent>
		<numScan>131</numScan>
		<numExp>0</numExp>
		<utcDate>19-05:04:02.593</utcDate>
		<adcModulationPercent>100</adcModulationPercent>
		<numScan>135</numScan>
		<numExp>0</numExp>
		<utcDate>19-05:04:17.762</utcDate>
		<adcModulationPercent>100</adcModulationPercent>
		<numScan>138</numScan>
		<numExp>0</numExp>
		<utcDate>19-05:04:37.988</utcDate>
		<adcModulationPercent>100</adcModulationPercent>
		<numScan>142</numScan>
		<numExp>0</numExp>
		<utcDate>19-05:04:48.101</utcDate>
		<adcModulationPercent>100</adcModulationPercent>
		<numScan>144</numScan>
		<numExp>0</numExp>
		<utcDate>19-05:04:58.213</utcDate>
		<adcModulationPercent>100</adcModulationPercent>
		<numScan>146</numScan>
		<numExp>0</numExp>
		<utcDate>19-05:05:08.326</utcDate>
		<adcModulationPercent>100</adcModulationPercent>
		<numScan>148</numScan>
		<numExp>0</numExp>
		<utcDate>19-05:05:13.382</utcDate>
		<adcModulationPercent>100</adcModulationPercent>
		<numScan>149</numScan>
		<numExp>0</numExp>
		<utcDate>19-05:05:18.439</utcDate>
		<adcModulationPercent>100</adcModulationPercent>
		<numScan>150</numScan>
		<numExp>0</numExp>
		<utcDate>19-05:05:28.551</utcDate>
		<adcModulationPercent>100</adcModulationPercent>
		<numScan>152</numScan>
		<numExp>0</numExp>
		<utcDate>19-05:05:33.608</utcDate>
		<adcModulationPercent>100</adcModulationPercent>
		<numScan>153</numScan>
		<numExp>0</numExp>
		<utcDate>19-05:05:38.664</utcDate>
		<adcModulationPercent>100</adcModulationPercent>
		<numScan>154</numScan>
		<numExp>0</numExp>
		<utcDate>19-05:05:48.777</utcDate>
		<adcModulationPercent>100</adcModulationPercent>
		<numScan>156</numScan>
		<numExp>0</numExp>
		<utcDate>19-05:05:53.833</utcDate>
		<adcModulationPercent>100</adcModulationPercent>
		<numScan>157</numScan>
		<numExp>0</numExp>
		<utcDate>19-05:05:58.890</utcDate>
		<adcModulationPercent>100</adcModulationPercent>
		<numScan>158</numScan>
		<numExp>0</numExp>
		<utcDate>19-05:06:09.003</utcDate>
		<adcModulationPercent>100</adcModulationPercent>
		<numScan>160</numScan>
		<numExp>0</numExp>
		<utcDate>19-05:06:14.059</utcDate>
		<adcModulationPercent>100</adcModulationPercent>
		<numScan>161</numScan>
		<numExp>0</numExp>
		<utcDate>19-05:06:29.228</utcDate>
		<adcModulationPercent>100</adcModulationPercent>
		<numScan>164</numScan>
		<numExp>0</numExp>
		<utcDate>19-05:06:34.285</utcDate>
		<adcModulationPercent>100</adcModulationPercent>
		<numScan>165</numScan>
		<numExp>0</numExp>
		<utcDate>19-05:06:44.397</utcDate>
		<adcModulationPercent>100</adcModulationPercent>
		<numScan>167</numScan>
		<numExp>0</numExp>
		<utcDate>19-05:06:49.454</utcDate>
		<adcModulationPercent>100</adcModulationPercent>
		<numScan>168</numScan>
		<numExp>0</numExp>
		<utcDate>19-05:06:54.510</utcDate>
		<adcModulationPercent>100</adcModulationPercent>
		<numScan>169</numScan>
		<numExp>0</numExp>
		<utcDate>19-05:07:04.623</utcDate>
		<adcModulationPercent>100</adcModulationPercent>
		<numScan>171</numScan>
		<numExp>0</numExp>
		<utcDate>19-05:07:14.735</utcDate>
		<adcModulationPercent>100</adcModulationPercent>
		<numScan>173</numScan>
		<numExp>0</numExp>
		<utcDate>19-05:07:24.848</utcDate>
		<adcModulationPercent>100</adcModulationPercent>
		<numScan>175</numScan>
		<numExp>0</numExp>
		<utcDate>19-05:07:45.073</utcDate>
		<adcModulationPercent>100</adcModulationPercent>
		<numScan>179</numScan>
		<numExp>0</numExp>
		<utcDate>19-05:07:55.186</utcDate>
		<adcModulationPercent>100</adcModulationPercent>
		<numScan>181</numScan>
		<numExp>0</numExp>
		<utcDate>19-05:08:00.243</utcDate>
		<adcModulationPercent>100</adcModulationPercent>
		<numScan>182</numScan>
		<numExp>0</numExp>
		<utcDate>19-05:08:05.299</utcDate>
		<adcModulationPercent>100</adcModulationPercent>
		<numScan>183</numScan>
		<numExp>0</numExp>
		<utcDate>19-05:08:20.468</utcDate>
		<adcModulationPercent>100</adcModulationPercent>
		<numScan>186</numScan>
		<numExp>0</numExp>
		<utcDate>19-05:08:25.525</utcDate>
		<adcModulationPercent>100</adcModulationPercent>
		<numScan>187</numScan>
		<numExp>0</numExp>
		<utcDate>19-05:09:00.919</utcDate>
		<adcModulationPercent>100</adcModulationPercent>
		<numScan>194</numScan>
		<numExp>0</numExp>
		<utcDate>19-05:09:21.145</utcDate>
		<adcModulationPercent>100</adcModulationPercent>
		<numScan>198</numScan>
		<numExp>0</numExp>
		<utcDate>19-05:09:31.257</utcDate>
		<adcModulationPercent>100</adcModulationPercent>
		<numScan>200</numScan>
		<numExp>0</numExp>
		<utcDate>19-05:09:41.370</utcDate>
		<adcModulationPercent>100</adcModulationPercent>
		<numScan>202</numScan>
		<numExp>0</numExp>
		<utcDate>19-05:09:51.483</utcDate>
		<adcModulationPercent>100</adcModulationPercent>
		<numScan>204</numScan>
		<numExp>0</numExp>
		<utcDate>19-05:09:56.539</utcDate>
		<adcModulationPercent>100</adcModulationPercent>
		<numScan>205</numScan>
		<numExp>0</numExp>
		<utcDate>19-05:10:01.596</utcDate>
		<adcModulationPercent>100</adcModulationPercent>
		<numScan>206</numScan>
		<numExp>0</numExp>
		<utcDate>19-05:10:11.709</utcDate>
		<adcModulationPercent>100</adcModulationPercent>
		<numScan>208</numScan>
		<numExp>0</numExp>
		<utcDate>19-05:10:16.765</utcDate>
		<adcModulationPercent>100</adcModulationPercent>
		<numScan>209</numScan>
		<numExp>0</numExp>
		<utcDate>19-05:10:21.821</utcDate>
		<adcModulationPercent>100</adcModulationPercent>
		<numScan>210</numScan>
		<numExp>0</numExp>
		<utcDate>19-05:10:31.934</utcDate>
		<adcModulationPercent>100</adcModulationPercent>
		<numScan>212</numScan>
		<numExp>0</numExp>
		<utcDate>19-05:10:36.991</utcDate>
		<adcModulationPercent>100</adcModulationPercent>
		<numScan>213</numScan>
		<numExp>0</numExp>
		<utcDate>19-05:10:42.047</utcDate>
		<adcModulationPercent>100</adcModulationPercent>
		<numScan>214</numScan>
		<numExp>0</numExp>
		<utcDate>19-05:10:52.159</utcDate>
		<adcModulationPercent>100</adcModulationPercent>
		<numScan>216</numScan>
		<numExp>0</numExp>
		<utcDate>19-05:10:57.216</utcDate>
		<adcModulationPercent>100</adcModulationPercent>
		<numScan>217</numScan>
		<numExp>0</numExp>
		<utcDate>19-05:11:12.385</utcDate>
		<adcModulationPercent>100</adcModulationPercent>
		<numScan>220</numScan>
		<numExp>0</numExp>
		<utcDate>19-05:11:17.441</utcDate>
		<adcModulationPercent>100</adcModulationPercent>
		<numScan>221</numScan>
		<numExp>0</numExp>
		<utcDate>19-05:11:27.554</utcDate>
		<adcModulationPercent>100</adcModulationPercent>
		<numScan>223</numScan>
		<numExp>0</numExp>
		<utcDate>19-05:11:32.611</utcDate>
		<adcModulationPercent>100</adcModulationPercent>
		<numScan>224</numScan>
		<numExp>0</numExp>
		<utcDate>19-05:11:37.667</utcDate>
		<adcModulationPercent>100</adcModulationPercent>
		<numScan>225</numScan>
		<numExp>0</numExp>
		<utcDate>19-05:11:47.780</utcDate>
		<adcModulationPercent>100</adcModulationPercent>
		<numScan>227</numScan>
		<numExp>0</numExp>
		<utcDate>19-05:11:57.892</utcDate>
		<adcModulationPercent>100</adcModulationPercent>
		<numScan>229</numScan>
		<numExp>0</numExp>
		<utcDate>19-05:12:08.005</utcDate>
		<adcModulationPercent>100</adcModulationPercent>
		<numScan>231</numScan>
		<numExp>0</numExp>
		<utcDate>19-05:12:28.231</utcDate>
		<adcModulationPercent>100</adcModulationPercent>
		<numScan>235</numScan>
		<numExp>0</numExp>
		<utcDate>19-05:12:43.400</utcDate>
		<adcModulationPercent>100</adcModulationPercent>
		<numScan>238</numScan>
		<numExp>0</numExp>
		<utcDate>19-05:12:48.456</utcDate>
		<adcModulationPercent>100</adcModulationPercent>
		<numScan>239</numScan>
		<numExp>0</numExp>
		<utcDate>19-05:13:03.625</utcDate>
		<adcModulationPercent>100</adcModulationPercent>
		<numScan>242</numScan>
		<numExp>0</numExp>
		<utcDate>19-05:13:08.682</utcDate>
		<adcModulationPercent>100</adcModulationPercent>
		<numScan>243</numScan>
		<numExp>0</numExp>
		<utcDate>19-05:13:23.851</utcDate>
		<adcModulationPercent>100</adcModulationPercent>
		<numScan>246</numScan>
		<numExp>0</numExp>
		<utcDate>19-05:13:44.076</utcDate>
		<adcModulationPercent>100</adcModulationPercent>
		<numScan>250</numScan>
		<numExp>0</numExp>
		<utcDate>19-05:14:04.302</utcDate>
		<adcModulationPercent>100</adcModulationPercent>
		<numScan>254</numScan>
		<numExp>0</numExp>
		<utcDate>19-05:14:14.415</utcDate>
		<adcModulationPercent>100</adcModulationPercent>
		<numScan>256</numScan>
		<numExp>0</numExp>
		<utcDate>19-05:14:24.527</utcDate>
		<adcModulationPercent>100</adcModulationPercent>
		<numScan>258</numScan>
		<numExp>0</numExp>
		<utcDate>19-05:14:34.640</utcDate>
		<adcModulationPercent>100</adcModulationPercent>
		<numScan>260</numScan>
		<numExp>0</numExp>
		<utcDate>19-05:14:39.697</utcDate>
		<adcModulationPercent>100</adcModulationPercent>
		<numScan>261</numScan>
		<numExp>0</numExp>
		<utcDate>19-05:14:44.753</utcDate>
		<adcModulationPercent>100</adcModulationPercent>
		<numScan>262</numScan>
		<numExp>0</numExp>
		<utcDate>19-05:14:54.866</utcDate>
		<adcModulationPercent>100</adcModulationPercent>
		<numScan>264</numScan>
		<numExp>0</numExp>
		<utcDate>19-05:14:59.922</utcDate>
		<adcModulationPercent>100</adcModulationPercent>
		<numScan>265</numScan>
		<numExp>0</numExp>
		<utcDate>19-05:15:04.978</utcDate>
		<adcModulationPercent>100</adcModulationPercent>
		<numScan>266</numScan>
		<numExp>0</numExp>
		<utcDate>19-05:15:10.035</utcDate>
		<adcModulationPercent>100</adcModulationPercent>
		<numScan>267</numScan>
		<numExp>0</numExp>
		<utcDate>19-05:15:15.091</utcDate>
		<adcModulationPercent>100</adcModulationPercent>
		<numScan>268</numScan>
		<numExp>0</numExp>
		<utcDate>19-05:15:20.147</utcDate>
		<adcModulationPercent>100</adcModulationPercent>
		<numScan>269</numScan>
		<numExp>0</numExp>
		<utcDate>19-05:15:25.204</utcDate>
		<adcModulationPercent>100</adcModulationPercent>
		<numScan>270</numScan>
		<numExp>0</numExp>
		<utcDate>19-05:15:35.317</utcDate>
		<adcModulationPercent>100</adcModulationPercent>
		<numScan>272</numScan>
		<numExp>0</numExp>
		<utcDate>19-05:15:40.373</utcDate>
		<adcModulationPercent>100</adcModulationPercent>
		<numScan>273</numScan>
		<numExp>0</numExp>
		<utcDate>19-05:15:55.542</utcDate>
		<adcModulationPercent>100</adcModulationPercent>
		<numScan>276</numScan>
		<numExp>0</numExp>
		<utcDate>19-05:16:00.598</utcDate>
		<adcModulationPercent>100</adcModulationPercent>
		<numScan>277</numScan>
		<numExp>0</numExp>
		<utcDate>19-05:16:10.711</utcDate>
		<adcModulationPercent>100</adcModulationPercent>
		<numScan>279</numScan>
		<numExp>0</numExp>
		<utcDate>19-05:16:20.824</utcDate>
		<adcModulationPercent>100</adcModulationPercent>
		<numScan>281</numScan>
		<numExp>0</numExp>
		<utcDate>19-05:16:30.937</utcDate>
		<adcModulationPercent>100</adcModulationPercent>
		<numScan>283</numScan>
		<numExp>0</numExp>
		<utcDate>19-05:16:51.162</utcDate>
		<adcModulationPercent>100</adcModulationPercent>
		<numScan>287</numScan>
		<numExp>0</numExp>
		<utcDate>19-05:17:11.388</utcDate>
		<adcModulationPercent>100</adcModulationPercent>
		<numScan>291</numScan>
		<numExp>0</numExp>
		<utcDate>19-05:17:26.557</utcDate>
		<adcModulationPercent>100</adcModulationPercent>
		<numScan>294</numScan>
		<numExp>0</numExp>
		<utcDate>19-05:17:31.613</utcDate>
		<adcModulationPercent>100</adcModulationPercent>
		<numScan>295</numScan>
		<numExp>0</numExp>
		<utcDate>19-05:17:46.782</utcDate>
		<adcModulationPercent>100</adcModulationPercent>
		<numScan>298</numScan>
		<numExp>0</numExp>
		<utcDate>19-05:17:51.839</utcDate>
		<adcModulationPercent>100</adcModulationPercent>
		<numScan>299</numScan>
		<numExp>0</numExp>
		<utcDate>19-05:18:07.008</utcDate>
		<adcModulationPercent>100</adcModulationPercent>
		<numScan>302</numScan>
		<numExp>0</numExp>
		<utcDate>19-05:18:27.234</utcDate>
		<adcModulationPercent>100</adcModulationPercent>
		<numScan>306</numScan>
		<numExp>0</numExp>
		<utcDate>19-05:18:47.459</utcDate>
		<adcModulationPercent>100</adcModulationPercent>
		<numScan>310</numScan>
		<numExp>0</numExp>
		<utcDate>19-05:18:57.572</utcDate>
		<adcModulationPercent>100</adcModulationPercent>
		<numScan>312</numScan>
		<numExp>0</numExp>
		<utcDate>19-05:19:07.684</utcDate>
		<adcModulationPercent>100</adcModulationPercent>
		<numScan>314</numScan>
		<numExp>0</numExp>
		<utcDate>19-05:19:17.797</utcDate>
		<adcModulationPercent>100</adcModulationPercent>
		<numScan>316</numScan>
		<numExp>0</numExp>
		<utcDate>19-05:19:22.854</utcDate>
		<adcModulationPercent>100</adcModulationPercent>
		<numScan>317</numScan>
		<numExp>0</numExp>
		<utcDate>19-05:19:27.910</utcDate>
		<adcModulationPercent>100</adcModulationPercent>
		<numScan>318</numScan>
		<numExp>0</numExp>
		<utcDate>19-05:19:38.023</utcDate>
		<adcModulationPercent>100</adcModulationPercent>
		<numScan>320</numScan>
		<numExp>0</numExp>
		<utcDate>19-05:19:43.079</utcDate>
		<adcModulationPercent>100</adcModulationPercent>
		<numScan>321</numScan>
		<numExp>0</numExp>
		<utcDate>19-05:19:53.192</utcDate>
		<adcModulationPercent>100</adcModulationPercent>
		<numScan>323</numScan>
		<numExp>0</numExp>
		<utcDate>19-05:19:58.248</utcDate>
		<adcModulationPercent>100</adcModulationPercent>
		<numScan>324</numScan>
		<numExp>0</numExp>
		<utcDate>19-05:20:03.304</utcDate>
		<adcModulationPercent>100</adcModulationPercent>
		<numScan>325</numScan>
		<numExp>0</numExp>
		<utcDate>19-05:20:18.473</utcDate>
		<adcModulationPercent>100</adcModulationPercent>
		<numScan>328</numScan>
		<numExp>0</numExp>
		<utcDate>19-05:20:23.530</utcDate>
		<adcModulationPercent>100</adcModulationPercent>
		<numScan>329</numScan>
		<numExp>0</numExp>
		<utcDate>19-05:20:33.643</utcDate>
		<adcModulationPercent>100</adcModulationPercent>
		<numScan>331</numScan>
		<numExp>0</numExp>
		<utcDate>19-05:20:38.699</utcDate>
		<adcModulationPercent>100</adcModulationPercent>
		<numScan>332</numScan>
		<numExp>0</numExp>
		<utcDate>19-05:20:43.756</utcDate>
		<adcModulationPercent>100</adcModulationPercent>
		<numScan>333</numScan>
		<numExp>0</numExp>
		<utcDate>19-05:20:53.868</utcDate>
		<adcModulationPercent>100</adcModulationPercent>
		<numScan>335</numScan>
		<numExp>0</numExp>
		<utcDate>19-05:20:58.925</utcDate>
		<adcModulationPercent>100</adcModulationPercent>
		<numScan>336</numScan>
		<numExp>0</numExp>
		<utcDate>19-05:21:03.981</utcDate>
		<adcModulationPercent>100</adcModulationPercent>
		<numScan>337</numScan>
		<numExp>0</numExp>
		<utcDate>19-05:21:14.094</utcDate>
		<adcModulationPercent>100</adcModulationPercent>
		<numScan>339</numScan>
		<numExp>0</numExp>
		<utcDate>19-05:21:34.319</utcDate>
		<adcModulationPercent>100</adcModulationPercent>
		<numScan>343</numScan>
		<numExp>0</numExp>
		<utcDate>19-05:21:54.545</utcDate>
		<adcModulationPercent>100</adcModulationPercent>
		<numScan>347</numScan>
		<numExp>0</numExp>
		<utcDate>19-05:22:09.714</utcDate>
		<adcModulationPercent>100</adcModulationPercent>
		<numScan>350</numScan>
		<numExp>0</numExp>
		<utcDate>19-05:22:14.770</utcDate>
		<adcModulationPercent>100</adcModulationPercent>
		<numScan>351</numScan>
		<numExp>0</numExp>
		<utcDate>19-05:22:19.827</utcDate>
		<adcModulationPercent>100</adcModulationPercent>
		<numScan>352</numScan>
		<numExp>0</numExp>
		<utcDate>19-05:22:29.939</utcDate>
		<adcModulationPercent>100</adcModulationPercent>
		<numScan>354</numScan>
		<numExp>0</numExp>
		<utcDate>19-05:22:40.052</utcDate>
		<adcModulationPercent>100</adcModulationPercent>
		<numScan>356</numScan>
		<numExp>0</numExp>
		<utcDate>19-05:22:50.165</utcDate>
		<adcModulationPercent>100</adcModulationPercent>
		<numScan>358</numScan>
		<numExp>0</numExp>
		<utcDate>19-05:22:55.221</utcDate>
		<adcModulationPercent>100</adcModulationPercent>
		<numScan>359</numScan>
		<numExp>0</numExp>
		<utcDate>19-05:23:05.334</utcDate>
		<adcModulationPercent>100</adcModulationPercent>
		<numScan>361</numScan>
		<numExp>0</numExp>
		<utcDate>19-05:23:10.390</utcDate>
		<adcModulationPercent>100</adcModulationPercent>
		<numScan>362</numScan>
		<numExp>0</numExp>
		<utcDate>19-05:23:20.503</utcDate>
		<adcModulationPercent>100</adcModulationPercent>
		<numScan>364</numScan>
		<numExp>0</numExp>
		<utcDate>19-05:23:30.616</utcDate>
		<adcModulationPercent>100</adcModulationPercent>
		<numScan>366</numScan>
		<numExp>0</numExp>
		<utcDate>19-05:23:40.729</utcDate>
		<adcModulationPercent>100</adcModulationPercent>
		<numScan>368</numScan>
		<numExp>0</numExp>
		<utcDate>19-05:23:50.841</utcDate>
		<adcModulationPercent>100</adcModulationPercent>
		<numScan>370</numScan>
		<numExp>0</numExp>
		<utcDate>19-05:24:00.954</utcDate>
		<adcModulationPercent>100</adcModulationPercent>
		<numScan>372</numScan>
		<numExp>0</numExp>
		<utcDate>19-05:24:06.010</utcDate>
		<adcModulationPercent>100</adcModulationPercent>
		<numScan>373</numScan>
		<numExp>0</numExp>
		<utcDate>19-05:24:16.123</utcDate>
		<adcModulationPercent>100</adcModulationPercent>
		<numScan>375</numScan>
		<numExp>0</numExp>
		<utcDate>19-05:24:21.180</utcDate>
		<adcModulationPercent>100</adcModulationPercent>
		<numScan>376</numScan>
		<numExp>0</numExp>
		<utcDate>19-05:24:26.236</utcDate>
		<adcModulationPercent>100</adcModulationPercent>
		<numScan>377</numScan>
		<numExp>0</numExp>
		<utcDate>19-05:24:36.349</utcDate>
		<adcModulationPercent>100</adcModulationPercent>
		<numScan>379</numScan>
		<numExp>0</numExp>
		<utcDate>19-05:24:41.405</utcDate>
		<adcModulationPercent>100</adcModulationPercent>
		<numScan>380</numScan>
		<numExp>0</numExp>
		<utcDate>19-05:24:46.461</utcDate>
		<adcModulationPercent>100</adcModulationPercent>
		<numScan>381</numScan>
		<numExp>0</numExp>
		<utcDate>19-05:25:01.631</utcDate>
		<adcModulationPercent>100</adcModulationPercent>
		<numScan>384</numScan>
		<numExp>0</numExp>
		<utcDate>19-05:25:06.687</utcDate>
		<adcModulationPercent>100</adcModulationPercent>
		<numScan>385</numScan>
		<numExp>0</numExp>
		<utcDate>19-05:25:16.800</utcDate>
		<adcModulationPercent>100</adcModulationPercent>
		<numScan>387</numScan>
		<numExp>0</numExp>
		<utcDate>19-05:25:21.856</utcDate>
		<adcModulationPercent>100</adcModulationPercent>
		<numScan>388</numScan>
		<numExp>0</numExp>
		<utcDate>19-05:25:26.913</utcDate>
		<adcModulationPercent>100</adcModulationPercent>
		<numScan>389</numScan>
		<numExp>0</numExp>
		<utcDate>19-05:25:37.025</utcDate>
		<adcModulationPercent>100</adcModulationPercent>
		<numScan>391</numScan>
		<numExp>0</numExp>
		<utcDate>19-05:25:42.082</utcDate>
		<adcModulationPercent>100</adcModulationPercent>
		<numScan>392</numScan>
		<numExp>0</numExp>
		<utcDate>19-05:25:47.138</utcDate>
		<adcModulationPercent>100</adcModulationPercent>
		<numScan>393</numScan>
		<numExp>0</numExp>
		<utcDate>19-05:25:52.194</utcDate>
		<adcModulationPercent>100</adcModulationPercent>
		<numScan>394</numScan>
		<numExp>0</numExp>
		<utcDate>19-05:25:57.251</utcDate>
		<adcModulationPercent>100</adcModulationPercent>
		<numScan>395</numScan>
		<numExp>0</numExp>
		<utcDate>19-05:26:17.476</utcDate>
		<adcModulationPercent>100</adcModulationPercent>
		<numScan>399</numScan>
		<numExp>0</numExp>
		<utcDate>19-05:26:32.645</utcDate>
		<adcModulationPercent>100</adcModulationPercent>
		<numScan>402</numScan>
		<numExp>0</numExp>
		<utcDate>19-05:26:37.702</utcDate>
		<adcModulationPercent>100</adcModulationPercent>
		<numScan>403</numScan>
		<numExp>0</numExp>
		<utcDate>19-05:26:52.871</utcDate>
		<adcModulationPercent>100</adcModulationPercent>
		<numScan>406</numScan>
		<numExp>0</numExp>
		<utcDate>19-05:26:57.927</utcDate>
		<adcModulationPercent>100</adcModulationPercent>
		<numScan>407</numScan>
		<numExp>0</numExp>
		<utcDate>19-05:27:02.984</utcDate>
		<adcModulationPercent>100</adcModulationPercent>
		<numScan>408</numScan>
		<numExp>0</numExp>
		<utcDate>19-05:27:13.096</utcDate>
		<adcModulationPercent>100</adcModulationPercent>
		<numScan>410</numScan>
		<numExp>0</numExp>
		<utcDate>19-05:27:23.209</utcDate>
		<adcModulationPercent>100</adcModulationPercent>
		<numScan>412</numScan>
		<numExp>0</numExp>
		<utcDate>19-05:27:28.265</utcDate>
		<adcModulationPercent>100</adcModulationPercent>
		<numScan>413</numScan>
		<numExp>0</numExp>
		<utcDate>19-05:27:33.322</utcDate>
		<adcModulationPercent>100</adcModulationPercent>
		<numScan>414</numScan>
		<numExp>0</numExp>
		<utcDate>19-05:27:48.491</utcDate>
		<adcModulationPercent>100</adcModulationPercent>
		<numScan>417</numScan>
		<numExp>0</numExp>
		<utcDate>19-05:27:53.547</utcDate>
		<adcModulationPercent>100</adcModulationPercent>
		<numScan>418</numScan>
		<numExp>0</numExp>
		<utcDate>19-05:28:03.660</utcDate>
		<adcModulationPercent>100</adcModulationPercent>
		<numScan>420</numScan>
		<numExp>0</numExp>
		<utcDate>19-05:28:13.773</utcDate>
		<adcModulationPercent>100</adcModulationPercent>
		<numScan>422</numScan>
		<numExp>0</numExp>
		<utcDate>19-05:28:23.885</utcDate>
		<adcModulationPercent>100</adcModulationPercent>
		<numScan>424</numScan>
		<numExp>0</numExp>
		<utcDate>19-05:28:28.942</utcDate>
		<adcModulationPercent>100</adcModulationPercent>
		<numScan>425</numScan>
		<numExp>0</numExp>
		<utcDate>19-05:28:33.998</utcDate>
		<adcModulationPercent>100</adcModulationPercent>
		<numScan>426</numScan>
		<numExp>0</numExp>
		<utcDate>19-05:28:44.111</utcDate>
		<adcModulationPercent>100</adcModulationPercent>
		<numScan>428</numScan>
		<numExp>0</numExp>
		<utcDate>19-05:28:49.167</utcDate>
		<adcModulationPercent>100</adcModulationPercent>
		<numScan>429</numScan>
		<numExp>0</numExp>
		<utcDate>19-05:28:59.280</utcDate>
		<adcModulationPercent>100</adcModulationPercent>
		<numScan>431</numScan>
		<numExp>0</numExp>
		<utcDate>19-05:29:04.336</utcDate>
		<adcModulationPercent>100</adcModulationPercent>
		<numScan>432</numScan>
		<numExp>0</numExp>
		<utcDate>19-05:29:09.393</utcDate>
		<adcModulationPercent>100</adcModulationPercent>
		<numScan>433</numScan>
		<numExp>0</numExp>
		<utcDate>19-05:29:19.506</utcDate>
		<adcModulationPercent>100</adcModulationPercent>
		<numScan>435</numScan>
		<numExp>0</numExp>
		<utcDate>19-05:29:24.562</utcDate>
		<adcModulationPercent>100</adcModulationPercent>
		<numScan>436</numScan>
		<numExp>0</numExp>
		<utcDate>19-05:29:29.619</utcDate>
		<adcModulationPercent>100</adcModulationPercent>
		<numScan>437</numScan>
		<numExp>0</numExp>
		<utcDate>19-05:29:39.731</utcDate>
		<adcModulationPercent>100</adcModulationPercent>
		<numScan>439</numScan>
		<numExp>0</numExp>
		<utcDate>19-05:29:44.788</utcDate>
		<adcModulationPercent>100</adcModulationPercent>
		<numScan>440</numScan>
		<numExp>0</numExp>
		<utcDate>19-05:29:49.844</utcDate>
		<adcModulationPercent>100</adcModulationPercent>
		<numScan>441</numScan>
		<numExp>0</numExp>
		<utcDate>19-05:29:59.957</utcDate>
		<adcModulationPercent>100</adcModulationPercent>
		<numScan>443</numScan>
		<numExp>0</numExp>
		<utcDate>19-05:30:05.013</utcDate>
		<adcModulationPercent>100</adcModulationPercent>
		<numScan>444</numScan>
		<numExp>0</numExp>
		<utcDate>19-05:30:10.070</utcDate>
		<adcModulationPercent>100</adcModulationPercent>
		<numScan>445</numScan>
		<numExp>0</numExp>
		<utcDate>19-05:30:15.126</utcDate>
		<adcModulationPercent>100</adcModulationPercent>
		<numScan>446</numScan>
		<numExp>0</numExp>
		<utcDate>19-05:30:20.182</utcDate>
		<adcModulationPercent>100</adcModulationPercent>
		<numScan>447</numScan>
		<numExp>0</numExp>
		<utcDate>19-05:30:30.295</utcDate>
		<adcModulationPercent>100</adcModulationPercent>
		<numScan>449</numScan>
		<numExp>0</numExp>
		<utcDate>19-05:30:35.351</utcDate>
		<adcModulationPercent>100</adcModulationPercent>
		<numScan>450</numScan>
		<numExp>0</numExp>
		<utcDate>19-05:30:40.408</utcDate>
		<adcModulationPercent>100</adcModulationPercent>
		<numScan>451</numScan>
		<numExp>0</numExp>
		<utcDate>19-05:31:00.633</utcDate>
		<adcModulationPercent>100</adcModulationPercent>
		<numScan>455</numScan>
		<numExp>0</numExp>
		<utcDate>19-05:31:15.803</utcDate>
		<adcModulationPercent>100</adcModulationPercent>
		<numScan>458</numScan>
		<numExp>0</numExp>
		<utcDate>19-05:31:36.028</utcDate>
		<adcModulationPercent>100</adcModulationPercent>
		<numScan>462</numScan>
		<numExp>0</numExp>
		<utcDate>19-05:31:46.141</utcDate>
		<adcModulationPercent>100</adcModulationPercent>
		<numScan>464</numScan>
		<numExp>0</numExp>
		<utcDate>19-05:31:56.253</utcDate>
		<adcModulationPercent>100</adcModulationPercent>
		<numScan>466</numScan>
		<numExp>0</numExp>
		<utcDate>19-05:32:06.366</utcDate>
		<adcModulationPercent>100</adcModulationPercent>
		<numScan>468</numScan>
		<numExp>0</numExp>
		<utcDate>19-05:32:11.422</utcDate>
		<adcModulationPercent>100</adcModulationPercent>
		<numScan>469</numScan>
		<numExp>0</numExp>
		<utcDate>19-05:32:16.479</utcDate>
		<adcModulationPercent>100</adcModulationPercent>
		<numScan>1</numScan>
		<numExp>0</numExp>
		<utcDate>19-05:32:26.591</utcDate>
		<adcModulationPercent>100</adcModulationPercent>
		<numScan>3</numScan>
		<numExp>0</numExp>
		<utcDate>19-05:32:31.648</utcDate>
		<adcModulationPercent>100</adcModulationPercent>
		<numScan>4</numScan>
		<numExp>0</numExp>
		<utcDate>19-05:32:36.704</utcDate>
		<adcModulationPercent>100</adcModulationPercent>
		<numScan>5</numScan>
		<numExp>0</numExp>
		<utcDate>19-05:32:46.817</utcDate>
		<adcModulationPercent>100</adcModulationPercent>
		<numScan>7</numScan>
		<numExp>0</numExp>
		<utcDate>19-05:32:51.874</utcDate>
		<adcModulationPercent>100</adcModulationPercent>
		<numScan>8</numScan>
		<numExp>0</numExp>
		<utcDate>19-05:32:56.930</utcDate>
		<adcModulationPercent>100</adcModulationPercent>
		<numScan>9</numScan>
		<numExp>0</numExp>
		<utcDate>19-05:33:07.042</utcDate>
		<adcModulationPercent>100</adcModulationPercent>
		<numScan>11</numScan>
		<numExp>0</numExp>
		<utcDate>19-05:33:12.099</utcDate>
		<adcModulationPercent>100</adcModulationPercent>
		<numScan>12</numScan>
		<numExp>0</numExp>
		<utcDate>19-05:33:17.155</utcDate>
		<adcModulationPercent>100</adcModulationPercent>
		<numScan>13</numScan>
		<numExp>0</numExp>
		<utcDate>19-05:33:27.268</utcDate>
		<adcModulationPercent>100</adcModulationPercent>
		<numScan>15</numScan>
		<numExp>0</numExp>
		<utcDate>19-05:33:32.325</utcDate>
		<adcModulationPercent>100</adcModulationPercent>
		<numScan>16</numScan>
		<numExp>0</numExp>
		<utcDate>19-05:33:42.437</utcDate>
		<adcModulationPercent>100</adcModulationPercent>
		<numScan>18</numScan>
		<numExp>0</numExp>
		<utcDate>19-05:33:47.493</utcDate>
		<adcModulationPercent>100</adcModulationPercent>
		<numScan>19</numScan>
		<numExp>0</numExp>
		<utcDate>19-05:33:52.550</utcDate>
		<adcModulationPercent>100</adcModulationPercent>
		<numScan>20</numScan>
		<numExp>0</numExp>
		<utcDate>19-05:34:02.663</utcDate>
		<adcModulationPercent>100</adcModulationPercent>
		<numScan>22</numScan>
		<numExp>0</numExp>
		<utcDate>19-05:34:07.719</utcDate>
		<adcModulationPercent>100</adcModulationPercent>
		<numScan>23</numScan>
		<numExp>0</numExp>
		<utcDate>19-05:34:12.776</utcDate>
		<adcModulationPercent>100</adcModulationPercent>
		<numScan>24</numScan>
		<numExp>0</numExp>
		<utcDate>19-05:34:22.888</utcDate>
		<adcModulationPercent>100</adcModulationPercent>
		<numScan>26</numScan>
		<numExp>0</numExp>
		<utcDate>19-05:34:27.945</utcDate>
		<adcModulationPercent>100</adcModulationPercent>
		<numScan>27</numScan>
		<numExp>0</numExp>
		<utcDate>19-05:34:33.001</utcDate>
		<adcModulationPercent>100</adcModulationPercent>
		<numScan>28</numScan>
		<numExp>0</numExp>
		<utcDate>19-05:34:43.114</utcDate>
		<adcModulationPercent>100</adcModulationPercent>
		<numScan>30</numScan>
		<numExp>0</numExp>
		<utcDate>19-05:34:53.227</utcDate>
		<adcModulationPercent>100</adcModulationPercent>
		<numScan>32</numScan>
		<numExp>0</numExp>
		<utcDate>19-05:34:58.283</utcDate>
		<adcModulationPercent>100</adcModulationPercent>
		<numScan>33</numScan>
		<numExp>0</numExp>
		<utcDate>19-05:35:03.339</utcDate>
		<adcModulationPercent>100</adcModulationPercent>
		<numScan>34</numScan>
		<numExp>0</numExp>
		<utcDate>19-05:35:13.452</utcDate>
		<adcModulationPercent>100</adcModulationPercent>
		<numScan>36</numScan>
		<numExp>0</numExp>
		<utcDate>19-05:35:18.509</utcDate>
		<adcModulationPercent>100</adcModulationPercent>
		<numScan>37</numScan>
		<numExp>0</numExp>
		<utcDate>19-05:35:23.565</utcDate>
		<adcModulationPercent>100</adcModulationPercent>
		<numScan>38</numScan>
		<numExp>0</numExp>
		<utcDate>19-05:35:38.734</utcDate>
		<adcModulationPercent>100</adcModulationPercent>
		<numScan>41</numScan>
		<numExp>0</numExp>
		<utcDate>19-05:35:43.790</utcDate>
		<adcModulationPercent>100</adcModulationPercent>
		<numScan>42</numScan>
		<numExp>0</numExp>
		<utcDate>19-05:35:58.959</utcDate>
		<adcModulationPercent>100</adcModulationPercent>
		<numScan>45</numScan>
		<numExp>0</numExp>
		<utcDate>19-05:36:19.185</utcDate>
		<adcModulationPercent>100</adcModulationPercent>
		<numScan>49</numScan>
		<numExp>0</numExp>
		<utcDate>19-05:36:29.298</utcDate>
		<adcModulationPercent>100</adcModulationPercent>
		<numScan>51</numScan>
		<numExp>0</numExp>
		<utcDate>19-05:36:39.411</utcDate>
		<adcModulationPercent>100</adcModulationPercent>
		<numScan>53</numScan>
		<numExp>0</numExp>
		<utcDate>19-05:36:49.523</utcDate>
		<adcModulationPercent>100</adcModulationPercent>
		<numScan>55</numScan>
		<numExp>0</numExp>
		<utcDate>19-05:36:54.579</utcDate>
		<adcModulationPercent>100</adcModulationPercent>
		<numScan>56</numScan>
		<numExp>0</numExp>
		<utcDate>19-05:36:59.636</utcDate>
		<adcModulationPercent>100</adcModulationPercent>
		<numScan>57</numScan>
		<numExp>0</numExp>
		<utcDate>19-05:37:09.748</utcDate>
		<adcModulationPercent>100</adcModulationPercent>
		<numScan>59</numScan>
		<numExp>0</numExp>
		<utcDate>19-05:37:14.805</utcDate>
		<adcModulationPercent>100</adcModulationPercent>
		<numScan>60</numScan>
		<numExp>0</numExp>
		<utcDate>19-05:37:19.861</utcDate>
		<adcModulationPercent>100</adcModulationPercent>
		<numScan>61</numScan>
		<numExp>0</numExp>
		<utcDate>19-05:37:29.974</utcDate>
		<adcModulationPercent>100</adcModulationPercent>
		<numScan>63</numScan>
		<numExp>0</numExp>
		<utcDate>19-05:37:35.030</utcDate>
		<adcModulationPercent>100</adcModulationPercent>
		<numScan>64</numScan>
		<numExp>0</numExp>
		<utcDate>19-05:37:40.087</utcDate>
		<adcModulationPercent>100</adcModulationPercent>
		<numScan>65</numScan>
		<numExp>0</numExp>
		<utcDate>19-05:37:50.199</utcDate>
		<adcModulationPercent>100</adcModulationPercent>
		<numScan>67</numScan>
		<numExp>0</numExp>
		<utcDate>19-05:37:55.256</utcDate>
		<adcModulationPercent>100</adcModulationPercent>
		<numScan>68</numScan>
		<numExp>0</numExp>
		<utcDate>19-05:38:10.425</utcDate>
		<adcModulationPercent>100</adcModulationPercent>
		<numScan>71</numScan>
		<numExp>0</numExp>
		<utcDate>19-05:38:15.482</utcDate>
		<adcModulationPercent>100</adcModulationPercent>
		<numScan>72</numScan>
		<numExp>0</numExp>
		<utcDate>19-05:38:25.594</utcDate>
		<adcModulationPercent>100</adcModulationPercent>
		<numScan>74</numScan>
		<numExp>0</numExp>
		<utcDate>19-05:38:35.707</utcDate>
		<adcModulationPercent>100</adcModulationPercent>
		<numScan>76</numScan>
		<numExp>0</numExp>
		<utcDate>19-05:38:45.820</utcDate>
		<adcModulationPercent>100</adcModulationPercent>
		<numScan>78</numScan>
		<numExp>0</numExp>
		<utcDate>19-05:38:55.933</utcDate>
		<adcModulationPercent>100</adcModulationPercent>
		<numScan>80</numScan>
		<numExp>0</numExp>
		<utcDate>19-05:39:06.045</utcDate>
		<adcModulationPercent>100</adcModulationPercent>
		<numScan>82</numScan>
		<numExp>0</numExp>
		<utcDate>19-05:39:26.271</utcDate>
		<adcModulationPercent>100</adcModulationPercent>
		<numScan>86</numScan>
		<numExp>0</numExp>
		<utcDate>19-05:39:41.440</utcDate>
		<adcModulationPercent>100</adcModulationPercent>
		<numScan>89</numScan>
		<numExp>0</numExp>
		<utcDate>19-05:39:46.496</utcDate>
		<adcModulationPercent>100</adcModulationPercent>
		<numScan>90</numScan>
		<numExp>0</numExp>
		<utcDate>19-05:40:01.665</utcDate>
		<adcModulationPercent>100</adcModulationPercent>
		<numScan>93</numScan>
		<numExp>0</numExp>
		<utcDate>19-05:40:06.722</utcDate>
		<adcModulationPercent>100</adcModulationPercent>
		<numScan>94</numScan>
		<numExp>0</numExp>
		<utcDate>19-05:40:21.891</utcDate>
		<adcModulationPercent>100</adcModulationPercent>
		<numScan>97</numScan>
		<numExp>0</numExp>
		<utcDate>19-05:40:42.116</utcDate>
		<adcModulationPercent>100</adcModulationPercent>
		<numScan>101</numScan>
		<numExp>0</numExp>
		<utcDate>19-05:41:02.342</utcDate>
		<adcModulationPercent>100</adcModulationPercent>
		<numScan>105</numScan>
		<numExp>0</numExp>
		<utcDate>19-05:41:12.455</utcDate>
		<adcModulationPercent>100</adcModulationPercent>
		<numScan>107</numScan>
		<numExp>0</numExp>
		<utcDate>19-05:41:22.567</utcDate>
		<adcModulationPercent>100</adcModulationPercent>
		<numScan>109</numScan>
		<numExp>0</numExp>
		<utcDate>19-05:41:32.680</utcDate>
		<adcModulationPercent>100</adcModulationPercent>
		<numScan>111</numScan>
		<numExp>0</numExp>
		<utcDate>19-05:41:37.737</utcDate>
		<adcModulationPercent>100</adcModulationPercent>
		<numScan>112</numScan>
		<numExp>0</numExp>
		<utcDate>19-05:41:42.793</utcDate>
		<adcModulationPercent>100</adcModulationPercent>
		<numScan>113</numScan>
		<numExp>0</numExp>
		<utcDate>19-05:41:47.850</utcDate>
		<adcModulationPercent>100</adcModulationPercent>
		<numScan>114</numScan>
		<numExp>0</numExp>
		<utcDate>19-05:41:52.906</utcDate>
		<adcModulationPercent>100</adcModulationPercent>
		<numScan>115</numScan>
		<numExp>0</numExp>
		<utcDate>19-05:41:57.962</utcDate>
		<adcModulationPercent>100</adcModulationPercent>
		<numScan>116</numScan>
		<numExp>0</numExp>
		<utcDate>19-05:42:08.075</utcDate>
		<adcModulationPercent>100</adcModulationPercent>
		<numScan>118</numScan>
		<numExp>0</numExp>
		<utcDate>19-05:42:13.131</utcDate>
		<adcModulationPercent>100</adcModulationPercent>
		<numScan>119</numScan>
		<numExp>0</numExp>
		<utcDate>19-05:42:18.187</utcDate>
		<adcModulationPercent>100</adcModulationPercent>
		<numScan>120</numScan>
		<numExp>0</numExp>
		<utcDate>19-05:42:23.244</utcDate>
		<adcModulationPercent>100</adcModulationPercent>
		<numScan>121</numScan>
		<numExp>0</numExp>
		<utcDate>19-05:42:33.357</utcDate>
		<adcModulationPercent>100</adcModulationPercent>
		<numScan>123</numScan>
		<numExp>0</numExp>
		<utcDate>19-05:42:38.413</utcDate>
		<adcModulationPercent>100</adcModulationPercent>
		<numScan>124</numScan>
		<numExp>0</numExp>
		<utcDate>19-05:42:53.582</utcDate>
		<adcModulationPercent>100</adcModulationPercent>
		<numScan>127</numScan>
		<numExp>0</numExp>
		<utcDate>19-05:42:58.638</utcDate>
		<adcModulationPercent>100</adcModulationPercent>
		<numScan>128</numScan>
		<numExp>0</numExp>
		<utcDate>19-05:43:08.751</utcDate>
		<adcModulationPercent>100</adcModulationPercent>
		<numScan>130</numScan>
		<numExp>0</numExp>
		<utcDate>19-05:43:18.864</utcDate>
		<adcModulationPercent>100</adcModulationPercent>
		<numScan>132</numScan>
		<numExp>0</numExp>
		<utcDate>19-05:43:28.977</utcDate>
		<adcModulationPercent>100</adcModulationPercent>
		<numScan>134</numScan>
		<numExp>0</numExp>
		<utcDate>19-05:43:34.033</utcDate>
		<adcModulationPercent>100</adcModulationPercent>
		<numScan>135</numScan>
		<numExp>0</numExp>
		<utcDate>19-05:43:39.090</utcDate>
		<adcModulationPercent>100</adcModulationPercent>
		<numScan>136</numScan>
		<numExp>0</numExp>
		<utcDate>19-05:43:49.202</utcDate>
		<adcModulationPercent>100</adcModulationPercent>
		<numScan>138</numScan>
		<numExp>0</numExp>
		<utcDate>19-05:43:59.315</utcDate>
		<adcModulationPercent>100</adcModulationPercent>
		<numScan>140</numScan>
		<numExp>0</numExp>
		<utcDate>19-05:44:09.428</utcDate>
		<adcModulationPercent>100</adcModulationPercent>
		<numScan>142</numScan>
		<numExp>0</numExp>
		<utcDate>19-05:44:24.597</utcDate>
		<adcModulationPercent>100</adcModulationPercent>
		<numScan>145</numScan>
		<numExp>0</numExp>
		<utcDate>19-05:44:29.653</utcDate>
		<adcModulationPercent>100</adcModulationPercent>
		<numScan>146</numScan>
		<numExp>0</numExp>
		<utcDate>19-05:44:44.822</utcDate>
		<adcModulationPercent>100</adcModulationPercent>
		<numScan>149</numScan>
		<numExp>0</numExp>
		<utcDate>19-05:44:49.879</utcDate>
		<adcModulationPercent>100</adcModulationPercent>
		<numScan>150</numScan>
		<numExp>0</numExp>
		<utcDate>19-05:44:54.935</utcDate>
		<adcModulationPercent>100</adcModulationPercent>
		<numScan>151</numScan>
		<numExp>0</numExp>
		<utcDate>19-05:45:05.048</utcDate>
		<adcModulationPercent>100</adcModulationPercent>
		<numScan>153</numScan>
		<numExp>0</numExp>
		<utcDate>19-05:45:25.273</utcDate>
		<adcModulationPercent>100</adcModulationPercent>
		<numScan>157</numScan>
		<numExp>0</numExp>
		<utcDate>19-05:45:45.499</utcDate>
		<adcModulationPercent>100</adcModulationPercent>
		<numScan>161</numScan>
		<numExp>0</numExp>
		<utcDate>19-05:45:55.612</utcDate>
		<adcModulationPercent>100</adcModulationPercent>
		<numScan>163</numScan>
		<numExp>0</numExp>
		<utcDate>19-05:46:05.724</utcDate>
		<adcModulationPercent>100</adcModulationPercent>
		<numScan>165</numScan>
		<numExp>0</numExp>
		<utcDate>19-05:46:15.837</utcDate>
		<adcModulationPercent>100</adcModulationPercent>
		<numScan>167</numScan>
		<numExp>0</numExp>
		<utcDate>19-05:46:20.894</utcDate>
		<adcModulationPercent>100</adcModulationPercent>
		<numScan>168</numScan>
		<numExp>0</numExp>
		<utcDate>19-05:46:25.950</utcDate>
		<adcModulationPercent>100</adcModulationPercent>
		<numScan>169</numScan>
		<numExp>0</numExp>
		<utcDate>19-05:46:31.006</utcDate>
		<adcModulationPercent>100</adcModulationPercent>
		<numScan>170</numScan>
		<numExp>0</numExp>
		<utcDate>19-05:46:36.063</utcDate>
		<adcModulationPercent>100</adcModulationPercent>
		<numScan>171</numScan>
		<numExp>0</numExp>
		<utcDate>19-05:46:41.119</utcDate>
		<adcModulationPercent>100</adcModulationPercent>
		<numScan>172</numScan>
		<numExp>0</numExp>
		<utcDate>19-05:46:51.232</utcDate>
		<adcModulationPercent>100</adcModulationPercent>
		<numScan>174</numScan>
		<numExp>0</numExp>
		<utcDate>19-05:46:56.288</utcDate>
		<adcModulationPercent>100</adcModulationPercent>
		<numScan>175</numScan>
		<numExp>0</numExp>
		<utcDate>19-05:47:01.345</utcDate>
		<adcModulationPercent>100</adcModulationPercent>
		<numScan>176</numScan>
		<numExp>0</numExp>
		<utcDate>19-05:47:16.514</utcDate>
		<adcModulationPercent>100</adcModulationPercent>
		<numScan>179</numScan>
		<numExp>0</numExp>
		<utcDate>19-05:47:21.570</utcDate>
		<adcModulationPercent>100</adcModulationPercent>
		<numScan>180</numScan>
		<numExp>0</numExp>
		<utcDate>19-05:47:31.683</utcDate>
		<adcModulationPercent>100</adcModulationPercent>
		<numScan>182</numScan>
		<numExp>0</numExp>
		<utcDate>19-05:47:36.739</utcDate>
		<adcModulationPercent>100</adcModulationPercent>
		<numScan>183</numScan>
		<numExp>0</numExp>
		<utcDate>19-05:47:41.796</utcDate>
		<adcModulationPercent>100</adcModulationPercent>
		<numScan>184</numScan>
		<numExp>0</numExp>
		<utcDate>19-05:47:51.908</utcDate>
		<adcModulationPercent>100</adcModulationPercent>
		<numScan>186</numScan>
		<numExp>0</numExp>
		<utcDate>19-05:48:02.021</utcDate>
		<adcModulationPercent>100</adcModulationPercent>
		<numScan>188</numScan>
		<numExp>0</numExp>
		<utcDate>19-05:48:12.134</utcDate>
		<adcModulationPercent>100</adcModulationPercent>
		<numScan>190</numScan>
		<numExp>0</numExp>
		<utcDate>19-05:48:32.359</utcDate>
		<adcModulationPercent>100</adcModulationPercent>
		<numScan>194</numScan>
		<numExp>0</numExp>
		<utcDate>19-05:48:52.585</utcDate>
		<adcModulationPercent>100</adcModulationPercent>
		<numScan>198</numScan>
		<numExp>0</numExp>
		<utcDate>19-05:49:07.754</utcDate>
		<adcModulationPercent>100</adcModulationPercent>
		<numScan>201</numScan>
		<numExp>0</numExp>
		<utcDate>19-05:49:12.810</utcDate>
		<adcModulationPercent>100</adcModulationPercent>
		<numScan>202</numScan>
		<numExp>0</numExp>
		<utcDate>19-05:49:27.980</utcDate>
		<adcModulationPercent>100</adcModulationPercent>
		<numScan>205</numScan>
		<numExp>0</numExp>
		<utcDate>19-05:49:33.036</utcDate>
		<adcModulationPercent>100</adcModulationPercent>
		<numScan>206</numScan>
		<numExp>0</numExp>
		<utcDate>19-05:49:38.092</utcDate>
		<adcModulationPercent>100</adcModulationPercent>
		<numScan>207</numScan>
		<numExp>0</numExp>
		<utcDate>19-05:49:48.205</utcDate>
		<adcModulationPercent>100</adcModulationPercent>
		<numScan>209</numScan>
		<numExp>0</numExp>
		<utcDate>19-05:50:03.374</utcDate>
		<adcModulationPercent>100</adcModulationPercent>
		<numScan>212</numScan>
		<numExp>0</numExp>
		<utcDate>19-05:50:08.431</utcDate>
		<adcModulationPercent>100</adcModulationPercent>
		<numScan>213</numScan>
		<numExp>0</numExp>
		<utcDate>19-05:50:18.543</utcDate>
		<adcModulationPercent>100</adcModulationPercent>
		<numScan>215</numScan>
		<numExp>0</numExp>
		<utcDate>19-05:50:28.656</utcDate>
		<adcModulationPercent>100</adcModulationPercent>
		<numScan>217</numScan>
		<numExp>0</numExp>
		<utcDate>19-05:50:38.769</utcDate>
		<adcModulationPercent>100</adcModulationPercent>
		<numScan>219</numScan>
		<numExp>0</numExp>
		<utcDate>19-05:50:43.825</utcDate>
		<adcModulationPercent>100</adcModulationPercent>
		<numScan>220</numScan>
		<numExp>0</numExp>
		<utcDate>19-05:50:48.881</utcDate>
		<adcModulationPercent>100</adcModulationPercent>
		<numScan>221</numScan>
		<numExp>0</numExp>
		<utcDate>19-05:50:58.994</utcDate>
		<adcModulationPercent>100</adcModulationPercent>
		<numScan>223</numScan>
		<numExp>0</numExp>
		<utcDate>19-05:51:04.050</utcDate>
		<adcModulationPercent>100</adcModulationPercent>
		<numScan>224</numScan>
		<numExp>0</numExp>
		<utcDate>19-05:51:14.163</utcDate>
		<adcModulationPercent>100</adcModulationPercent>
		<numScan>226</numScan>
		<numExp>0</numExp>
		<utcDate>19-05:51:19.220</utcDate>
		<adcModulationPercent>100</adcModulationPercent>
		<numScan>227</numScan>
		<numExp>0</numExp>
		<utcDate>19-05:51:24.276</utcDate>
		<adcModulationPercent>100</adcModulationPercent>
		<numScan>228</numScan>
		<numExp>0</numExp>
		<utcDate>19-05:51:34.389</utcDate>
		<adcModulationPercent>100</adcModulationPercent>
		<numScan>230</numScan>
		<numExp>0</numExp>
		<utcDate>19-05:51:39.445</utcDate>
		<adcModulationPercent>100</adcModulationPercent>
		<numScan>231</numScan>
		<numExp>0</numExp>
		<utcDate>19-05:51:44.502</utcDate>
		<adcModulationPercent>100</adcModulationPercent>
		<numScan>232</numScan>
		<numExp>0</numExp>
		<utcDate>19-05:51:59.671</utcDate>
		<adcModulationPercent>100</adcModulationPercent>
		<numScan>235</numScan>
		<numExp>0</numExp>
		<utcDate>19-05:52:04.727</utcDate>
		<adcModulationPercent>100</adcModulationPercent>
		<numScan>236</numScan>
		<numExp>0</numExp>
		<utcDate>19-05:52:14.840</utcDate>
		<adcModulationPercent>100</adcModulationPercent>
		<numScan>238</numScan>
		<numExp>0</numExp>
		<utcDate>19-05:52:19.896</utcDate>
		<adcModulationPercent>100</adcModulationPercent>
		<numScan>239</numScan>
		<numExp>0</numExp>
		<utcDate>19-05:52:24.953</utcDate>
		<adcModulationPercent>100</adcModulationPercent>
		<numScan>240</numScan>
		<numExp>0</numExp>
		<utcDate>19-05:52:30.009</utcDate>
		<adcModulationPercent>100</adcModulationPercent>
		<numScan>241</numScan>
		<numExp>0</numExp>
		<utcDate>19-05:52:35.065</utcDate>
		<adcModulationPercent>100</adcModulationPercent>
		<numScan>242</numScan>
		<numExp>0</numExp>
		<utcDate>19-05:52:45.178</utcDate>
		<adcModulationPercent>100</adcModulationPercent>
		<numScan>244</numScan>
		<numExp>0</numExp>
		<utcDate>19-05:52:50.235</utcDate>
		<adcModulationPercent>100</adcModulationPercent>
		<numScan>245</numScan>
		<numExp>0</numExp>
		<utcDate>19-05:52:55.291</utcDate>
		<adcModulationPercent>100</adcModulationPercent>
		<numScan>246</numScan>
		<numExp>0</numExp>
		<utcDate>19-05:53:15.517</utcDate>
		<adcModulationPercent>100</adcModulationPercent>
		<numScan>250</numScan>
		<numExp>0</numExp>
		<utcDate>19-05:53:35.742</utcDate>
		<adcModulationPercent>100</adcModulationPercent>
		<numScan>254</numScan>
		<numExp>0</numExp>
		<utcDate>19-05:53:50.911</utcDate>
		<adcModulationPercent>100</adcModulationPercent>
		<numScan>257</numScan>
		<numExp>0</numExp>
		<utcDate>19-05:53:55.967</utcDate>
		<adcModulationPercent>100</adcModulationPercent>
		<numScan>258</numScan>
		<numExp>0</numExp>
		<utcDate>19-05:54:01.024</utcDate>
		<adcModulationPercent>100</adcModulationPercent>
		<numScan>259</numScan>
		<numExp>0</numExp>
		<utcDate>19-05:54:11.136</utcDate>
		<adcModulationPercent>100</adcModulationPercent>
		<numScan>261</numScan>
		<numExp>0</numExp>
		<utcDate>19-05:54:21.249</utcDate>
		<adcModulationPercent>100</adcModulationPercent>
		<numScan>263</numScan>
		<numExp>0</numExp>
		<utcDate>19-05:54:26.306</utcDate>
		<adcModulationPercent>100</adcModulationPercent>
		<numScan>264</numScan>
		<numExp>0</numExp>
		<utcDate>19-05:54:31.362</utcDate>
		<adcModulationPercent>100</adcModulationPercent>
		<numScan>265</numScan>
		<numExp>0</numExp>
		<utcDate>19-05:54:41.475</utcDate>
		<adcModulationPercent>100</adcModulationPercent>
		<numScan>267</numScan>
		<numExp>0</numExp>
		<utcDate>19-05:54:46.531</utcDate>
		<adcModulationPercent>100</adcModulationPercent>
		<numScan>268</numScan>
		<numExp>0</numExp>
		<utcDate>19-05:54:51.588</utcDate>
		<adcModulationPercent>100</adcModulationPercent>
		<numScan>269</numScan>
		<numExp>0</numExp>
		<utcDate>19-05:55:01.700</utcDate>
		<adcModulationPercent>100</adcModulationPercent>
		<numScan>271</numScan>
		<numExp>0</numExp>
		<utcDate>19-05:55:11.813</utcDate>
		<adcModulationPercent>100</adcModulationPercent>
		<numScan>273</numScan>
		<numExp>0</numExp>
		<utcDate>19-05:55:21.926</utcDate>
		<adcModulationPercent>100</adcModulationPercent>
		<numScan>275</numScan>
		<numExp>0</numExp>
		<utcDate>19-05:55:26.982</utcDate>
		<adcModulationPercent>100</adcModulationPercent>
		<numScan>276</numScan>
		<numExp>0</numExp>
		<utcDate>19-05:55:32.038</utcDate>
		<adcModulationPercent>100</adcModulationPercent>
		<numScan>277</numScan>
		<numExp>0</numExp>
		<utcDate>19-05:55:42.151</utcDate>
		<adcModulationPercent>100</adcModulationPercent>
		<numScan>279</numScan>
		<numExp>0</numExp>
		<utcDate>19-05:55:47.207</utcDate>
		<adcModulationPercent>100</adcModulationPercent>
		<numScan>280</numScan>
		<numExp>0</numExp>
		<utcDate>19-05:55:57.321</utcDate>
		<adcModulationPercent>100</adcModulationPercent>
		<numScan>282</numScan>
		<numExp>0</numExp>
		<utcDate>19-05:56:02.376</utcDate>
		<adcModulationPercent>100</adcModulationPercent>
		<numScan>283</numScan>
		<numExp>0</numExp>
		<utcDate>19-05:56:07.433</utcDate>
		<adcModulationPercent>100</adcModulationPercent>
		<numScan>284</numScan>
		<numExp>0</numExp>
		<utcDate>19-05:56:17.546</utcDate>
		<adcModulationPercent>100</adcModulationPercent>
		<numScan>286</numScan>
		<numExp>0</numExp>
		<utcDate>19-05:56:22.602</utcDate>
		<adcModulationPercent>100</adcModulationPercent>
		<numScan>287</numScan>
		<numExp>0</numExp>
		<utcDate>19-05:56:27.659</utcDate>
		<adcModulationPercent>100</adcModulationPercent>
		<numScan>288</numScan>
		<numExp>0</numExp>
		<utcDate>19-05:56:37.771</utcDate>
		<adcModulationPercent>100</adcModulationPercent>
		<numScan>290</numScan>
		<numExp>0</numExp>
		<utcDate>19-05:56:42.828</utcDate>
		<adcModulationPercent>100</adcModulationPercent>
		<numScan>291</numScan>
		<numExp>0</numExp>
		<utcDate>19-05:56:47.884</utcDate>
		<adcModulationPercent>100</adcModulationPercent>
		<numScan>292</numScan>
		<numExp>0</numExp>
		<utcDate>19-05:56:57.997</utcDate>
		<adcModulationPercent>100</adcModulationPercent>
		<numScan>294</numScan>
		<numExp>0</numExp>
		<utcDate>19-05:57:08.109</utcDate>
		<adcModulationPercent>100</adcModulationPercent>
		<numScan>296</numScan>
		<numExp>0</numExp>
		<utcDate>19-05:57:13.166</utcDate>
		<adcModulationPercent>100</adcModulationPercent>
		<numScan>297</numScan>
		<numExp>0</numExp>
		<utcDate>19-05:57:18.222</utcDate>
		<adcModulationPercent>100</adcModulationPercent>
		<numScan>298</numScan>
		<numExp>0</numExp>
		<utcDate>19-05:57:33.391</utcDate>
		<adcModulationPercent>100</adcModulationPercent>
		<numScan>301</numScan>
		<numExp>0</numExp>
		<utcDate>19-05:57:38.448</utcDate>
		<adcModulationPercent>100</adcModulationPercent>
		<numScan>302</numScan>
		<numExp>0</numExp>
		<utcDate>19-05:57:58.673</utcDate>
		<adcModulationPercent>100</adcModulationPercent>
		<numScan>306</numScan>
		<numExp>0</numExp>
		<utcDate>19-05:58:13.842</utcDate>
		<adcModulationPercent>100</adcModulationPercent>
		<numScan>309</numScan>
		<numExp>0</numExp>
		<utcDate>19-05:58:18.899</utcDate>
		<adcModulationPercent>100</adcModulationPercent>
		<numScan>310</numScan>
		<numExp>0</numExp>
		<utcDate>19-05:58:34.068</utcDate>
		<adcModulationPercent>100</adcModulationPercent>
		<numScan>313</numScan>
		<numExp>0</numExp>
		<utcDate>19-05:58:39.125</utcDate>
		<adcModulationPercent>100</adcModulationPercent>
		<numScan>314</numScan>
		<numExp>0</numExp>
		<utcDate>19-05:58:44.181</utcDate>
		<adcModulationPercent>100</adcModulationPercent>
		<numScan>315</numScan>
		<numExp>0</numExp>
		<utcDate>19-05:58:54.293</utcDate>
		<adcModulationPercent>100</adcModulationPercent>
		<numScan>317</numScan>
		<numExp>0</numExp>
		<utcDate>19-05:59:04.406</utcDate>
		<adcModulationPercent>100</adcModulationPercent>
		<numScan>319</numScan>
		<numExp>0</numExp>
		<utcDate>19-05:59:09.462</utcDate>
		<adcModulationPercent>100</adcModulationPercent>
		<numScan>320</numScan>
		<numExp>0</numExp>
		<utcDate>19-05:59:14.519</utcDate>
		<adcModulationPercent>100</adcModulationPercent>
		<numScan>321</numScan>
		<numExp>0</numExp>
		<utcDate>19-05:59:24.632</utcDate>
		<adcModulationPercent>100</adcModulationPercent>
		<numScan>323</numScan>
		<numExp>0</numExp>
		<utcDate>19-05:59:29.688</utcDate>
		<adcModulationPercent>100</adcModulationPercent>
		<numScan>324</numScan>
		<numExp>0</numExp>
		<utcDate>19-05:59:34.744</utcDate>
		<adcModulationPercent>100</adcModulationPercent>
		<numScan>325</numScan>
		<numExp>0</numExp>
		<utcDate>19-05:59:44.857</utcDate>
		<adcModulationPercent>100</adcModulationPercent>
		<numScan>327</numScan>
		<numExp>0</numExp>
		<utcDate>19-05:59:49.914</utcDate>
		<adcModulationPercent>100</adcModulationPercent>
		<numScan>328</numScan>
		<numExp>0</numExp>
		<utcDate>19-05:59:54.970</utcDate>
		<adcModulationPercent>100</adcModulationPercent>
		<numScan>329</numScan>
		<numExp>0</numExp>
		<utcDate>19-06:00:05.083</utcDate>
		<adcModulationPercent>100</adcModulationPercent>
		<numScan>331</numScan>
		<numExp>0</numExp>
		<utcDate>19-06:00:10.139</utcDate>
		<adcModulationPercent>100</adcModulationPercent>
		<numScan>332</numScan>
		<numExp>0</numExp>
		<utcDate>19-06:00:15.196</utcDate>
		<adcModulationPercent>100</adcModulationPercent>
		<numScan>333</numScan>
		<numExp>0</numExp>
		<utcDate>19-06:00:25.308</utcDate>
		<adcModulationPercent>100</adcModulationPercent>
		<numScan>335</numScan>
		<numExp>0</numExp>
		<utcDate>19-06:00:30.365</utcDate>
		<adcModulationPercent>100</adcModulationPercent>
		<numScan>336</numScan>
		<numExp>0</numExp>
		<utcDate>19-06:00:40.477</utcDate>
		<adcModulationPercent>100</adcModulationPercent>
		<numScan>338</numScan>
		<numExp>0</numExp>
		<utcDate>19-06:00:45.534</utcDate>
		<adcModulationPercent>100</adcModulationPercent>
		<numScan>339</numScan>
		<numExp>0</numExp>
		<utcDate>19-06:00:50.590</utcDate>
		<adcModulationPercent>100</adcModulationPercent>
		<numScan>340</numScan>
		<numExp>0</numExp>
		<utcDate>19-06:01:00.703</utcDate>
		<adcModulationPercent>100</adcModulationPercent>
		<numScan>342</numScan>
		<numExp>0</numExp>
		<utcDate>19-06:01:05.759</utcDate>
		<adcModulationPercent>100</adcModulationPercent>
		<numScan>343</numScan>
		<numExp>0</numExp>
		<utcDate>19-06:01:10.815</utcDate>
		<adcModulationPercent>100</adcModulationPercent>
		<numScan>344</numScan>
		<numExp>0</numExp>
		<utcDate>19-06:01:20.928</utcDate>
		<adcModulationPercent>100</adcModulationPercent>
		<numScan>346</numScan>
		<numExp>0</numExp>
		<utcDate>19-06:01:25.985</utcDate>
		<adcModulationPercent>100</adcModulationPercent>
		<numScan>347</numScan>
		<numExp>0</numExp>
		<utcDate>19-06:01:31.041</utcDate>
		<adcModulationPercent>100</adcModulationPercent>
		<numScan>348</numScan>
		<numExp>0</numExp>
		<utcDate>19-06:01:41.154</utcDate>
		<adcModulationPercent>100</adcModulationPercent>
		<numScan>350</numScan>
		<numExp>0</numExp>
		<utcDate>19-06:01:51.266</utcDate>
		<adcModulationPercent>100</adcModulationPercent>
		<numScan>352</numScan>
		<numExp>0</numExp>
		<utcDate>19-06:01:56.323</utcDate>
		<adcModulationPercent>100</adcModulationPercent>
		<numScan>353</numScan>
		<numExp>0</numExp>
		<utcDate>19-06:02:01.379</utcDate>
		<adcModulationPercent>100</adcModulationPercent>
		<numScan>354</numScan>
		<numExp>0</numExp>
		<utcDate>19-06:02:16.548</utcDate>
		<adcModulationPercent>100</adcModulationPercent>
		<numScan>357</numScan>
		<numExp>0</numExp>
		<utcDate>19-06:02:21.605</utcDate>
		<adcModulationPercent>100</adcModulationPercent>
		<numScan>358</numScan>
		<numExp>0</numExp>
		<utcDate>19-06:02:36.774</utcDate>
		<adcModulationPercent>100</adcModulationPercent>
		<numScan>361</numScan>
		<numExp>0</numExp>
		<utcDate>19-06:02:57.000</utcDate>
		<adcModulationPercent>100</adcModulationPercent>
		<numScan>365</numScan>
		<numExp>0</numExp>
		<utcDate>19-06:03:17.225</utcDate>
		<adcModulationPercent>100</adcModulationPercent>
		<numScan>369</numScan>
		<numExp>0</numExp>
		<utcDate>19-06:03:27.338</utcDate>
		<adcModulationPercent>100</adcModulationPercent>
		<numScan>371</numScan>
		<numExp>0</numExp>
		<utcDate>19-06:03:37.451</utcDate>
		<adcModulationPercent>100</adcModulationPercent>
		<numScan>373</numScan>
		<numExp>0</numExp>
		<utcDate>19-06:03:47.563</utcDate>
		<adcModulationPercent>100</adcModulationPercent>
		<numScan>375</numScan>
		<numExp>0</numExp>
		<utcDate>19-06:03:52.620</utcDate>
		<adcModulationPercent>100</adcModulationPercent>
		<numScan>376</numScan>
		<numExp>0</numExp>
		<utcDate>19-06:03:57.676</utcDate>
		<adcModulationPercent>100</adcModulationPercent>
		<numScan>377</numScan>
		<numExp>0</numExp>
		<utcDate>19-06:04:07.789</utcDate>
		<adcModulationPercent>100</adcModulationPercent>
		<numScan>379</numScan>
		<numExp>0</numExp>
		<utcDate>19-06:04:12.845</utcDate>
		<adcModulationPercent>100</adcModulationPercent>
		<numScan>380</numScan>
		<numExp>0</numExp>
		<utcDate>19-06:04:17.901</utcDate>
		<adcModulationPercent>100</adcModulationPercent>
		<numScan>381</numScan>
		<numExp>0</numExp>
		<utcDate>19-06:04:22.958</utcDate>
		<adcModulationPercent>100</adcModulationPercent>
		<numScan>382</numScan>
		<numExp>0</numExp>
		<utcDate>19-06:04:28.014</utcDate>
		<adcModulationPercent>100</adcModulationPercent>
		<numScan>383</numScan>
		<numExp>0</numExp>
		<utcDate>19-06:04:33.071</utcDate>
		<adcModulationPercent>100</adcModulationPercent>
		<numScan>384</numScan>
		<numExp>0</numExp>
		<utcDate>19-06:04:38.127</utcDate>
		<adcModulationPercent>100</adcModulationPercent>
		<numScan>385</numScan>
		<numExp>0</numExp>
		<utcDate>19-06:04:48.239</utcDate>
		<adcModulationPercent>100</adcModulationPercent>
		<numScan>387</numScan>
		<numExp>0</numExp>
		<utcDate>19-06:04:53.296</utcDate>
		<adcModulationPercent>100</adcModulationPercent>
		<numScan>388</numScan>
		<numExp>0</numExp>
		<utcDate>19-06:04:58.353</utcDate>
		<adcModulationPercent>100</adcModulationPercent>
		<numScan>389</numScan>
		<numExp>0</numExp>
		<utcDate>19-06:05:08.465</utcDate>
		<adcModulationPercent>100</adcModulationPercent>
		<numScan>391</numScan>
		<numExp>0</numExp>
		<utcDate>19-06:05:13.522</utcDate>
		<adcModulationPercent>100</adcModulationPercent>
		<numScan>392</numScan>
		<numExp>0</numExp>
		<utcDate>19-06:05:23.634</utcDate>
		<adcModulationPercent>100</adcModulationPercent>
		<numScan>394</numScan>
		<numExp>0</numExp>
		<utcDate>19-06:05:28.691</utcDate>
		<adcModulationPercent>100</adcModulationPercent>
		<numScan>395</numScan>
		<numExp>0</numExp>
		<utcDate>19-06:05:33.747</utcDate>
		<adcModulationPercent>100</adcModulationPercent>
		<numScan>396</numScan>
		<numExp>0</numExp>
		<utcDate>19-06:05:43.860</utcDate>
		<adcModulationPercent>100</adcModulationPercent>
		<numScan>398</numScan>
		<numExp>0</numExp>
		<utcDate>19-06:05:48.916</utcDate>
		<adcModulationPercent>100</adcModulationPercent>
		<numScan>399</numScan>
		<numExp>0</numExp>
		<utcDate>19-06:05:53.973</utcDate>
		<adcModulationPercent>100</adcModulationPercent>
		<numScan>400</numScan>
		<numExp>0</numExp>
		<utcDate>19-06:06:04.085</utcDate>
		<adcModulationPercent>100</adcModulationPercent>
		<numScan>402</numScan>
		<numExp>0</numExp>
		<utcDate>19-06:06:09.142</utcDate>
		<adcModulationPercent>100</adcModulationPercent>
		<numScan>403</numScan>
		<numExp>0</numExp>
		<utcDate>19-06:06:24.311</utcDate>
		<adcModulationPercent>100</adcModulationPercent>
		<numScan>406</numScan>
		<numExp>0</numExp>
		<utcDate>19-06:06:34.423</utcDate>
		<adcModulationPercent>100</adcModulationPercent>
		<numScan>408</numScan>
		<numExp>0</numExp>
		<utcDate>19-06:06:39.480</utcDate>
		<adcModulationPercent>100</adcModulationPercent>
		<numScan>409</numScan>
		<numExp>0</numExp>
		<utcDate>19-06:06:44.537</utcDate>
		<adcModulationPercent>100</adcModulationPercent>
		<numScan>410</numScan>
		<numExp>0</numExp>
		<utcDate>19-06:06:59.705</utcDate>
		<adcModulationPercent>100</adcModulationPercent>
		<numScan>413</numScan>
		<numExp>0</numExp>
		<utcDate>19-06:07:04.762</utcDate>
		<adcModulationPercent>100</adcModulationPercent>
		<numScan>414</numScan>
		<numExp>0</numExp>
		<utcDate>19-06:07:19.931</utcDate>
		<adcModulationPercent>100</adcModulationPercent>
		<numScan>417</numScan>
		<numExp>0</numExp>
		<utcDate>19-06:07:24.987</utcDate>
		<adcModulationPercent>100</adcModulationPercent>
		<numScan>418</numScan>
		<numExp>0</numExp>
		<utcDate>19-06:07:40.157</utcDate>
		<adcModulationPercent>100</adcModulationPercent>
		<numScan>421</numScan>
		<numExp>0</numExp>
		<utcDate>19-06:07:45.213</utcDate>
		<adcModulationPercent>100</adcModulationPercent>
		<numScan>422</numScan>
		<numExp>0</numExp>
		<utcDate>19-06:08:00.382</utcDate>
		<adcModulationPercent>100</adcModulationPercent>
		<numScan>425</numScan>
		<numExp>0</numExp>
		<utcDate>19-06:08:10.494</utcDate>
		<adcModulationPercent>100</adcModulationPercent>
		<numScan>427</numScan>
		<numExp>0</numExp>
		<utcDate>19-06:08:20.608</utcDate>
		<adcModulationPercent>100</adcModulationPercent>
		<numScan>429</numScan>
		<numExp>0</numExp>
		<utcDate>19-06:08:30.720</utcDate>
		<adcModulationPercent>100</adcModulationPercent>
		<numScan>431</numScan>
		<numExp>0</numExp>
		<utcDate>19-06:08:35.777</utcDate>
		<adcModulationPercent>100</adcModulationPercent>
		<numScan>432</numScan>
		<numExp>0</numExp>
		<utcDate>19-06:08:40.833</utcDate>
		<adcModulationPercent>100</adcModulationPercent>
		<numScan>433</numScan>
		<numExp>0</numExp>
		<utcDate>19-06:08:50.946</utcDate>
		<adcModulationPercent>100</adcModulationPercent>
		<numScan>435</numScan>
		<numExp>0</numExp>
		<utcDate>19-06:08:56.002</utcDate>
		<adcModulationPercent>100</adcModulationPercent>
		<numScan>436</numScan>
		<numExp>0</numExp>
		<utcDate>19-06:09:01.059</utcDate>
		<adcModulationPercent>100</adcModulationPercent>
		<numScan>437</numScan>
		<numExp>0</numExp>
		<utcDate>19-06:09:06.115</utcDate>
		<adcModulationPercent>100</adcModulationPercent>
		<numScan>438</numScan>
		<numExp>0</numExp>
		<utcDate>19-06:09:11.171</utcDate>
		<adcModulationPercent>100</adcModulationPercent>
		<numScan>439</numScan>
		<numExp>0</numExp>
		<utcDate>19-06:09:16.228</utcDate>
		<adcModulationPercent>100</adcModulationPercent>
		<numScan>440</numScan>
		<numExp>0</numExp>
		<utcDate>19-06:09:21.284</utcDate>
		<adcModulationPercent>100</adcModulationPercent>
		<numScan>441</numScan>
		<numExp>0</numExp>
		<utcDate>19-06:09:31.397</utcDate>
		<adcModulationPercent>100</adcModulationPercent>
		<numScan>443</numScan>
		<numExp>0</numExp>
		<utcDate>19-06:09:36.453</utcDate>
		<adcModulationPercent>100</adcModulationPercent>
		<numScan>444</numScan>
		<numExp>0</numExp>
		<utcDate>19-06:09:51.622</utcDate>
		<adcModulationPercent>100</adcModulationPercent>
		<numScan>447</numScan>
		<numExp>0</numExp>
		<utcDate>19-06:09:56.679</utcDate>
		<adcModulationPercent>100</adcModulationPercent>
		<numScan>448</numScan>
		<numExp>0</numExp>
		<utcDate>19-06:10:06.792</utcDate>
		<adcModulationPercent>100</adcModulationPercent>
		<numScan>450</numScan>
		<numExp>0</numExp>
		<utcDate>19-06:10:11.847</utcDate>
		<adcModulationPercent>100</adcModulationPercent>
		<numScan>451</numScan>
		<numExp>0</numExp>
		<utcDate>19-06:10:16.904</utcDate>
		<adcModulationPercent>100</adcModulationPercent>
		<numScan>452</numScan>
		<numExp>0</numExp>
		<utcDate>19-06:10:27.017</utcDate>
		<adcModulationPercent>100</adcModulationPercent>
		<numScan>454</numScan>
		<numExp>0</numExp>
		<utcDate>19-06:10:32.073</utcDate>
		<adcModulationPercent>100</adcModulationPercent>
		<numScan>455</numScan>
		<numExp>0</numExp>
		<utcDate>19-06:10:37.130</utcDate>
		<adcModulationPercent>100</adcModulationPercent>
		<numScan>456</numScan>
		<numExp>0</numExp>
		<utcDate>19-06:10:47.242</utcDate>
		<adcModulationPercent>100</adcModulationPercent>
		<numScan>458</numScan>
		<numExp>0</numExp>
		<utcDate>19-06:10:57.355</utcDate>
		<adcModulationPercent>100</adcModulationPercent>
		<numScan>460</numScan>
		<numExp>0</numExp>
		<utcDate>19-06:11:07.468</utcDate>
		<adcModulationPercent>100</adcModulationPercent>
		<numScan>462</numScan>
		<numExp>0</numExp>
		<utcDate>19-06:11:22.637</utcDate>
		<adcModulationPercent>100</adcModulationPercent>
		<numScan>465</numScan>
		<numExp>0</numExp>
		<utcDate>19-06:11:27.693</utcDate>
		<adcModulationPercent>100</adcModulationPercent>
		<numScan>466</numScan>
		<numExp>0</numExp>
		<utcDate>19-06:11:42.862</utcDate>
		<adcModulationPercent>100</adcModulationPercent>
		<numScan>469</numScan>
		<numExp>0</numExp>
		<utcDate>19-06:11:47.919</utcDate>
		<adcModulationPercent>100</adcModulationPercent>
		<numScan>470</numScan>
		<numExp>0</numExp>
		<utcDate>19-06:11:52.975</utcDate>
		<adcModulationPercent>100</adcModulationPercent>
		<numScan>471</numScan>
		<numExp>0</numExp>
		<utcDate>19-06:12:03.088</utcDate>
		<adcModulationPercent>100</adcModulationPercent>
		<numScan>473</numScan>
		<numExp>0</numExp>
		<utcDate>19-06:12:08.144</utcDate>
		<adcModulationPercent>100</adcModulationPercent>
		<numScan>474</numScan>
		<numExp>0</numExp>
		<utcDate>19-06:12:18.257</utcDate>
		<adcModulationPercent>100</adcModulationPercent>
		<numScan>476</numScan>
		<numExp>0</numExp>
		<utcDate>19-06:12:23.313</utcDate>
		<adcModulationPercent>100</adcModulationPercent>
		<numScan>477</numScan>
		<numExp>0</numExp>
		<utcDate>19-06:12:28.370</utcDate>
		<adcModulationPercent>100</adcModulationPercent>
		<numScan>478</numScan>
		<numExp>0</numExp>
		<utcDate>19-06:12:43.539</utcDate>
		<adcModulationPercent>100</adcModulationPercent>
		<numScan>481</numScan>
		<numExp>0</numExp>
		<utcDate>19-06:12:53.652</utcDate>
		<adcModulationPercent>100</adcModulationPercent>
		<numScan>483</numScan>
		<numExp>0</numExp>
		<utcDate>19-06:13:03.765</utcDate>
		<adcModulationPercent>100</adcModulationPercent>
		<numScan>485</numScan>
		<numExp>0</numExp>
		<utcDate>19-06:13:13.877</utcDate>
		<adcModulationPercent>100</adcModulationPercent>
		<numScan>487</numScan>
		<numExp>0</numExp>
		<utcDate>19-06:13:18.934</utcDate>
		<adcModulationPercent>100</adcModulationPercent>
		<numScan>488</numScan>
		<numExp>0</numExp>
		<utcDate>19-06:13:23.990</utcDate>
		<adcModulationPercent>100</adcModulationPercent>
		<numScan>489</numScan>
		<numExp>0</numExp>
		<utcDate>19-06:13:29.047</utcDate>
		<adcModulationPercent>100</adcModulationPercent>
		<numScan>490</numScan>
		<numExp>0</numExp>
		<utcDate>19-06:13:34.103</utcDate>
		<adcModulationPercent>100</adcModulationPercent>
		<numScan>491</numScan>
		<numExp>0</numExp>
		<utcDate>19-06:13:39.159</utcDate>
		<adcModulationPercent>100</adcModulationPercent>
		<numScan>492</numScan>
		<numExp>0</numExp>
		<utcDate>19-06:13:44.215</utcDate>
		<adcModulationPercent>100</adcModulationPercent>
		<numScan>493</numScan>
		<numExp>0</numExp>
		<utcDate>19-06:13:49.272</utcDate>
		<adcModulationPercent>100</adcModulationPercent>
		<numScan>494</numScan>
		<numExp>0</numExp>
		<utcDate>19-06:13:54.328</utcDate>
		<adcModulationPercent>100</adcModulationPercent>
		<numScan>495</numScan>
		<numExp>0</numExp>
		<utcDate>19-06:13:59.385</utcDate>
		<adcModulationPercent>100</adcModulationPercent>
		<numScan>496</numScan>
		<numExp>0</numExp>
		<utcDate>19-06:14:04.441</utcDate>
		<adcModulationPercent>100</adcModulationPercent>
		<numScan>497</numScan>
		<numExp>0</numExp>
		<utcDate>19-06:14:14.554</utcDate>
		<adcModulationPercent>100</adcModulationPercent>
		<numScan>499</numScan>
		<numExp>0</numExp>
		<utcDate>19-06:14:19.610</utcDate>
		<adcModulationPercent>100</adcModulationPercent>
		<numScan>500</numScan>
		<numExp>0</numExp>
		<utcDate>19-06:14:29.723</utcDate>
		<adcModulationPercent>100</adcModulationPercent>
		<numScan>502</numScan>
		<numExp>0</numExp>
		<utcDate>19-06:14:34.779</utcDate>
		<adcModulationPercent>100</adcModulationPercent>
		<numScan>503</numScan>
		<numExp>0</numExp>
		<utcDate>19-06:14:39.836</utcDate>
		<adcModulationPercent>100</adcModulationPercent>
		<numScan>504</numScan>
		<numExp>0</numExp>
		<utcDate>19-06:14:49.949</utcDate>
		<adcModulationPercent>100</adcModulationPercent>
		<numScan>506</numScan>
		<numExp>0</numExp>
		<utcDate>19-06:14:55.005</utcDate>
		<adcModulationPercent>100</adcModulationPercent>
		<numScan>507</numScan>
		<numExp>0</numExp>
		<utcDate>19-06:15:00.061</utcDate>
		<adcModulationPercent>100</adcModulationPercent>
		<numScan>508</numScan>
		<numExp>0</numExp>
		<utcDate>19-06:15:10.174</utcDate>
		<adcModulationPercent>100</adcModulationPercent>
		<numScan>510</numScan>
		<numExp>0</numExp>
		<utcDate>19-06:15:15.230</utcDate>
		<adcModulationPercent>100</adcModulationPercent>
		<numScan>511</numScan>
		<numExp>0</numExp>
		<utcDate>19-06:15:20.287</utcDate>
		<adcModulationPercent>100</adcModulationPercent>
		<numScan>512</numScan>
		<numExp>0</numExp>
		<utcDate>19-06:15:30.399</utcDate>
		<adcModulationPercent>100</adcModulationPercent>
		<numScan>514</numScan>
		<numExp>0</numExp>
		<utcDate>19-06:15:40.512</utcDate>
		<adcModulationPercent>100</adcModulationPercent>
		<numScan>516</numScan>
		<numExp>0</numExp>
		<utcDate>19-06:15:50.625</utcDate>
		<adcModulationPercent>100</adcModulationPercent>
		<numScan>518</numScan>
		<numExp>0</numExp>
		<utcDate>19-06:16:05.794</utcDate>
		<adcModulationPercent>100</adcModulationPercent>
		<numScan>521</numScan>
		<numExp>0</numExp>
		<utcDate>19-06:16:10.851</utcDate>
		<adcModulationPercent>100</adcModulationPercent>
		<numScan>522</numScan>
		<numExp>0</numExp>
		<utcDate>19-06:16:15.907</utcDate>
		<adcModulationPercent>100</adcModulationPercent>
		<numScan>523</numScan>
		<numExp>0</numExp>
		<utcDate>19-06:16:26.019</utcDate>
		<adcModulationPercent>100</adcModulationPercent>
		<numScan>525</numScan>
		<numExp>0</numExp>
		<utcDate>19-06:16:31.076</utcDate>
		<adcModulationPercent>100</adcModulationPercent>
		<numScan>526</numScan>
		<numExp>0</numExp>
		<utcDate>19-06:16:36.132</utcDate>
		<adcModulationPercent>100</adcModulationPercent>
		<numScan>527</numScan>
		<numExp>0</numExp>
		<utcDate>19-06:16:46.245</utcDate>
		<adcModulationPercent>100</adcModulationPercent>
		<numScan>529</numScan>
		<numExp>0</numExp>
		<utcDate>19-06:16:51.302</utcDate>
		<adcModulationPercent>100</adcModulationPercent>
		<numScan>530</numScan>
		<numExp>0</numExp>
		<utcDate>19-06:17:01.414</utcDate>
		<adcModulationPercent>100</adcModulationPercent>
		<numScan>532</numScan>
		<numExp>0</numExp>
		<utcDate>19-06:17:06.470</utcDate>
		<adcModulationPercent>100</adcModulationPercent>
		<numScan>533</numScan>
		<numExp>0</numExp>
		<utcDate>19-06:17:16.583</utcDate>
		<adcModulationPercent>100</adcModulationPercent>
		<numScan>535</numScan>
		<numExp>0</numExp>
		<utcDate>19-06:17:26.696</utcDate>
		<adcModulationPercent>100</adcModulationPercent>
		<numScan>537</numScan>
		<numExp>0</numExp>
		<utcDate>19-06:17:36.809</utcDate>
		<adcModulationPercent>100</adcModulationPercent>
		<numScan>539</numScan>
		<numExp>0</numExp>
		<utcDate>19-06:17:41.865</utcDate>
		<adcModulationPercent>100</adcModulationPercent>
		<numScan>540</numScan>
		<numExp>0</numExp>
		<utcDate>19-06:17:46.922</utcDate>
		<adcModulationPercent>100</adcModulationPercent>
		<numScan>541</numScan>
		<numExp>0</numExp>
		<utcDate>19-06:17:57.034</utcDate>
		<adcModulationPercent>100</adcModulationPercent>
		<numScan>543</numScan>
		<numExp>0</numExp>
		<utcDate>19-06:18:02.091</utcDate>
		<adcModulationPercent>100</adcModulationPercent>
		<numScan>544</numScan>
		<numExp>0</numExp>
		<utcDate>19-06:18:07.147</utcDate>
		<adcModulationPercent>100</adcModulationPercent>
		<numScan>545</numScan>
		<numExp>0</numExp>
		<utcDate>19-06:18:12.203</utcDate>
		<adcModulationPercent>100</adcModulationPercent>
		<numScan>546</numScan>
		<numExp>0</numExp>
		<utcDate>19-06:18:17.260</utcDate>
		<adcModulationPercent>100</adcModulationPercent>
		<numScan>547</numScan>
		<numExp>0</numExp>
		<utcDate>19-06:18:22.316</utcDate>
		<adcModulationPercent>100</adcModulationPercent>
		<numScan>548</numScan>
		<numExp>0</numExp>
		<utcDate>19-06:18:27.372</utcDate>
		<adcModulationPercent>100</adcModulationPercent>
		<numScan>549</numScan>
		<numExp>0</numExp>
		<utcDate>19-06:18:32.429</utcDate>
		<adcModulationPercent>100</adcModulationPercent>
		<numScan>550</numScan>
		<numExp>0</numExp>
		<utcDate>19-06:18:37.486</utcDate>
		<adcModulationPercent>100</adcModulationPercent>
		<numScan>551</numScan>
		<numExp>0</numExp>
		<utcDate>19-06:18:42.541</utcDate>
		<adcModulationPercent>100</adcModulationPercent>
		<numScan>552</numScan>
		<numExp>0</numExp>
		<utcDate>19-06:18:52.654</utcDate>
		<adcModulationPercent>100</adcModulationPercent>
		<numScan>554</numScan>
		<numExp>0</numExp>
		<utcDate>19-06:18:57.711</utcDate>
		<adcModulationPercent>100</adcModulationPercent>
		<numScan>555</numScan>
		<numExp>0</numExp>
		<utcDate>19-06:19:02.767</utcDate>
		<adcModulationPercent>100</adcModulationPercent>
		<numScan>556</numScan>
		<numExp>0</numExp>
		<utcDate>19-06:19:12.880</utcDate>
		<adcModulationPercent>100</adcModulationPercent>
		<numScan>558</numScan>
		<numExp>0</numExp>
		<utcDate>19-06:19:17.936</utcDate>
		<adcModulationPercent>100</adcModulationPercent>
		<numScan>559</numScan>
		<numExp>0</numExp>
		<utcDate>19-06:19:22.993</utcDate>
		<adcModulationPercent>100</adcModulationPercent>
		<numScan>560</numScan>
		<numExp>0</numExp>
		<utcDate>19-06:19:33.105</utcDate>
		<adcModulationPercent>100</adcModulationPercent>
		<numScan>562</numScan>
		<numExp>0</numExp>
		<utcDate>19-06:19:38.162</utcDate>
		<adcModulationPercent>100</adcModulationPercent>
		<numScan>563</numScan>
		<numExp>0</numExp>
		<utcDate>19-06:19:43.218</utcDate>
		<adcModulationPercent>100</adcModulationPercent>
		<numScan>564</numScan>
		<numExp>0</numExp>
		<utcDate>19-06:19:48.275</utcDate>
		<adcModulationPercent>100</adcModulationPercent>
		<numScan>565</numScan>
		<numExp>0</numExp>
		<utcDate>19-06:19:53.331</utcDate>
		<adcModulationPercent>100</adcModulationPercent>
		<numScan>566</numScan>
		<numExp>0</numExp>
		<utcDate>19-06:19:58.387</utcDate>
		<adcModulationPercent>100</adcModulationPercent>
		<numScan>567</numScan>
		<numExp>0</numExp>
		<utcDate>19-06:20:03.444</utcDate>
		<adcModulationPercent>100</adcModulationPercent>
		<numScan>568</numScan>
		<numExp>0</numExp>
		<utcDate>19-06:20:13.556</utcDate>
		<adcModulationPercent>100</adcModulationPercent>
		<numScan>570</numScan>
		<numExp>0</numExp>
		<utcDate>19-06:20:33.782</utcDate>
		<adcModulationPercent>100</adcModulationPercent>
		<numScan>574</numScan>
		<numExp>0</numExp>
		<utcDate>19-06:20:48.951</utcDate>
		<adcModulationPercent>100</adcModulationPercent>
		<numScan>577</numScan>
		<numExp>0</numExp>
		<utcDate>19-06:20:54.007</utcDate>
		<adcModulationPercent>100</adcModulationPercent>
		<numScan>578</numScan>
		<numExp>0</numExp>
		<utcDate>19-06:20:59.064</utcDate>
		<adcModulationPercent>100</adcModulationPercent>
		<numScan>579</numScan>
		<numExp>0</numExp>
		<utcDate>19-06:21:09.177</utcDate>
		<adcModulationPercent>100</adcModulationPercent>
		<numScan>581</numScan>
		<numExp>0</numExp>
		<utcDate>19-06:21:14.233</utcDate>
		<adcModulationPercent>100</adcModulationPercent>
		<numScan>582</numScan>
		<numExp>0</numExp>
		<utcDate>19-06:21:19.289</utcDate>
		<adcModulationPercent>100</adcModulationPercent>
		<numScan>583</numScan>
		<numExp>0</numExp>
		<utcDate>19-06:21:24.345</utcDate>
		<adcModulationPercent>100</adcModulationPercent>
		<numScan>584</numScan>
		<numExp>0</numExp>
		<utcDate>19-06:21:29.402</utcDate>
		<adcModulationPercent>100</adcModulationPercent>
		<numScan>585</numScan>
		<numExp>0</numExp>
		<utcDate>19-06:21:44.571</utcDate>
		<adcModulationPercent>100</adcModulationPercent>
		<numScan>588</numScan>
		<numExp>0</numExp>
		<utcDate>19-06:21:49.627</utcDate>
		<adcModulationPercent>100</adcModulationPercent>
		<numScan>589</numScan>
		<numExp>0</numExp>
		<utcDate>19-06:21:59.740</utcDate>
		<adcModulationPercent>100</adcModulationPercent>
		<numScan>591</numScan>
		<numExp>0</numExp>
		<utcDate>19-06:22:09.853</utcDate>
		<adcModulationPercent>100</adcModulationPercent>
		<numScan>593</numScan>
		<numExp>0</numExp>
		<utcDate>19-06:22:19.966</utcDate>
		<adcModulationPercent>100</adcModulationPercent>
		<numScan>595</numScan>
		<numExp>0</numExp>
		<utcDate>19-06:22:25.022</utcDate>
		<adcModulationPercent>100</adcModulationPercent>
		<numScan>596</numScan>
		<numExp>0</numExp>
		<utcDate>19-06:22:30.078</utcDate>
		<adcModulationPercent>100</adcModulationPercent>
		<numScan>597</numScan>
		<numExp>0</numExp>
		<utcDate>19-06:22:40.191</utcDate>
		<adcModulationPercent>100</adcModulationPercent>
		<numScan>599</numScan>
		<numExp>0</numExp>
		<utcDate>19-06:22:45.248</utcDate>
		<adcModulationPercent>100</adcModulationPercent>
		<numScan>600</numScan>
		<numExp>0</numExp>
		<utcDate>19-06:22:50.304</utcDate>
		<adcModulationPercent>100</adcModulationPercent>
		<numScan>601</numScan>
		<numExp>0</numExp>
		<utcDate>19-06:22:55.360</utcDate>
		<adcModulationPercent>100</adcModulationPercent>
		<numScan>602</numScan>
		<numExp>0</numExp>
		<utcDate>19-06:23:00.416</utcDate>
		<adcModulationPercent>100</adcModulationPercent>
		<numScan>603</numScan>
		<numExp>0</numExp>
		<utcDate>19-06:23:05.473</utcDate>
		<adcModulationPercent>100</adcModulationPercent>
		<numScan>604</numScan>
		<numExp>0</numExp>
		<utcDate>19-06:23:10.530</utcDate>
		<adcModulationPercent>100</adcModulationPercent>
		<numScan>605</numScan>
		<numExp>0</numExp>
		<utcDate>19-06:23:15.586</utcDate>
		<adcModulationPercent>100</adcModulationPercent>
		<numScan>606</numScan>
		<numExp>0</numExp>
		<utcDate>19-06:23:20.642</utcDate>
		<adcModulationPercent>100</adcModulationPercent>
		<numScan>607</numScan>
		<numExp>0</numExp>
		<utcDate>19-06:23:25.699</utcDate>
		<adcModulationPercent>100</adcModulationPercent>
		<numScan>608</numScan>
		<numExp>0</numExp>
		<utcDate>19-06:23:35.811</utcDate>
		<adcModulationPercent>100</adcModulationPercent>
		<numScan>610</numScan>
		<numExp>0</numExp>
		<utcDate>19-06:23:40.868</utcDate>
		<adcModulationPercent>100</adcModulationPercent>
		<numScan>611</numScan>
		<numExp>0</numExp>
		<utcDate>19-06:23:45.924</utcDate>
		<adcModulationPercent>100</adcModulationPercent>
		<numScan>612</numScan>
		<numExp>0</numExp>
		<utcDate>19-06:23:56.037</utcDate>
		<adcModulationPercent>100</adcModulationPercent>
		<numScan>614</numScan>
		<numExp>0</numExp>
		<utcDate>19-06:24:01.094</utcDate>
		<adcModulationPercent>100</adcModulationPercent>
		<numScan>615</numScan>
		<numExp>0</numExp>
		<utcDate>19-06:24:06.149</utcDate>
		<adcModulationPercent>100</adcModulationPercent>
		<numScan>616</numScan>
		<numExp>0</numExp>
		<utcDate>19-06:24:11.206</utcDate>
		<adcModulationPercent>100</adcModulationPercent>
		<numScan>617</numScan>
		<numExp>0</numExp>
		<utcDate>19-06:24:16.263</utcDate>
		<adcModulationPercent>100</adcModulationPercent>
		<numScan>618</numScan>
		<numExp>0</numExp>
		<utcDate>19-06:24:21.319</utcDate>
		<adcModulationPercent>100</adcModulationPercent>
		<numScan>619</numScan>
		<numExp>0</numExp>
		<utcDate>19-06:24:26.375</utcDate>
		<adcModulationPercent>100</adcModulationPercent>
		<numScan>620</numScan>
		<numExp>0</numExp>
		<utcDate>19-06:24:31.431</utcDate>
		<adcModulationPercent>100</adcModulationPercent>
		<numScan>621</numScan>
		<numExp>0</numExp>
		<utcDate>19-06:24:36.488</utcDate>
		<adcModulationPercent>100</adcModulationPercent>
		<numScan>622</numScan>
		<numExp>0</numExp>
		<utcDate>19-06:24:46.600</utcDate>
		<adcModulationPercent>100</adcModulationPercent>
		<numScan>624</numScan>
		<numExp>0</numExp>
		<utcDate>19-06:24:56.713</utcDate>
		<adcModulationPercent>100</adcModulationPercent>
		<numScan>626</numScan>
		<numExp>0</numExp>
		<utcDate>19-06:25:06.826</utcDate>
		<adcModulationPercent>100</adcModulationPercent>
		<numScan>628</numScan>
		<numExp>0</numExp>
		<utcDate>19-06:25:11.883</utcDate>
		<adcModulationPercent>100</adcModulationPercent>
		<numScan>629</numScan>
		<numExp>0</numExp>
		<utcDate>19-06:25:16.939</utcDate>
		<adcModulationPercent>100</adcModulationPercent>
		<numScan>630</numScan>
		<numExp>0</numExp>
		<utcDate>19-06:25:32.108</utcDate>
		<adcModulationPercent>100</adcModulationPercent>
		<numScan>633</numScan>
		<numExp>0</numExp>
		<utcDate>19-06:25:37.165</utcDate>
		<adcModulationPercent>100</adcModulationPercent>
		<numScan>634</numScan>
		<numExp>0</numExp>
		<utcDate>19-06:25:42.221</utcDate>
		<adcModulationPercent>100</adcModulationPercent>
		<numScan>635</numScan>
		<numExp>0</numExp>
		<utcDate>19-06:25:52.334</utcDate>
		<adcModulationPercent>100</adcModulationPercent>
		<numScan>637</numScan>
		<numExp>0</numExp>
		<utcDate>19-06:26:02.446</utcDate>
		<adcModulationPercent>100</adcModulationPercent>
		<numScan>639</numScan>
		<numExp>0</numExp>
		<utcDate>19-06:26:07.503</utcDate>
		<adcModulationPercent>100</adcModulationPercent>
		<numScan>640</numScan>
		<numExp>0</numExp>
		<utcDate>19-06:26:12.559</utcDate>
		<adcModulationPercent>100</adcModulationPercent>
		<numScan>641</numScan>
		<numExp>0</numExp>
		<utcDate>19-06:26:22.672</utcDate>
		<adcModulationPercent>100</adcModulationPercent>
		<numScan>643</numScan>
		<numExp>0</numExp>
		<utcDate>19-06:26:27.728</utcDate>
		<adcModulationPercent>100</adcModulationPercent>
		<numScan>644</numScan>
		<numExp>0</numExp>
		<utcDate>19-06:26:32.785</utcDate>
		<adcModulationPercent>100</adcModulationPercent>
		<numScan>645</numScan>
		<numExp>0</numExp>
		<utcDate>19-06:26:42.897</utcDate>
		<adcModulationPercent>100</adcModulationPercent>
		<numScan>647</numScan>
		<numExp>0</numExp>
		<utcDate>19-06:26:47.953</utcDate>
		<adcModulationPercent>100</adcModulationPercent>
		<numScan>648</numScan>
		<numExp>0</numExp>
		<utcDate>19-06:26:53.010</utcDate>
		<adcModulationPercent>100</adcModulationPercent>
		<numScan>649</numScan>
		<numExp>0</numExp>
		<utcDate>19-06:27:03.123</utcDate>
		<adcModulationPercent>100</adcModulationPercent>
		<numScan>651</numScan>
		<numExp>0</numExp>
		<utcDate>19-06:27:08.179</utcDate>
		<adcModulationPercent>100</adcModulationPercent>
		<numScan>652</numScan>
		<numExp>0</numExp>
		<utcDate>19-06:27:13.236</utcDate>
		<adcModulationPercent>100</adcModulationPercent>
		<numScan>653</numScan>
		<numExp>0</numExp>
		<utcDate>19-06:27:23.349</utcDate>
		<adcModulationPercent>100</adcModulationPercent>
		<numScan>655</numScan>
		<numExp>0</numExp>
		<utcDate>19-06:27:28.405</utcDate>
		<adcModulationPercent>100</adcModulationPercent>
		<numScan>656</numScan>
		<numExp>0</numExp>
		<utcDate>19-06:27:33.461</utcDate>
		<adcModulationPercent>100</adcModulationPercent>
		<numScan>657</numScan>
		<numExp>0</numExp>
		<utcDate>19-06:27:38.517</utcDate>
		<adcModulationPercent>100</adcModulationPercent>
		<numScan>658</numScan>
		<numExp>0</numExp>
		<utcDate>19-06:27:43.574</utcDate>
		<adcModulationPercent>100</adcModulationPercent>
		<numScan>659</numScan>
		<numExp>0</numExp>
		<utcDate>19-06:27:48.630</utcDate>
		<adcModulationPercent>100</adcModulationPercent>
		<numScan>660</numScan>
		<numExp>0</numExp>
		<utcDate>19-06:27:58.743</utcDate>
		<adcModulationPercent>100</adcModulationPercent>
		<numScan>662</numScan>
		<numExp>0</numExp>
		<utcDate>19-06:28:03.800</utcDate>
		<adcModulationPercent>100</adcModulationPercent>
		<numScan>663</numScan>
		<numExp>0</numExp>
		<utcDate>19-06:28:08.856</utcDate>
		<adcModulationPercent>100</adcModulationPercent>
		<numScan>664</numScan>
		<numExp>0</numExp>
		<utcDate>19-06:28:18.969</utcDate>
		<adcModulationPercent>100</adcModulationPercent>
		<numScan>666</numScan>
		<numExp>0</numExp>
		<utcDate>19-06:28:24.025</utcDate>
		<adcModulationPercent>100</adcModulationPercent>
		<numScan>667</numScan>
		<numExp>0</numExp>
		<utcDate>19-06:28:29.081</utcDate>
		<adcModulationPercent>100</adcModulationPercent>
		<numScan>668</numScan>
		<numExp>0</numExp>
		<utcDate>19-06:28:39.194</utcDate>
		<adcModulationPercent>100</adcModulationPercent>
		<numScan>670</numScan>
		<numExp>0</numExp>
		<utcDate>19-06:28:49.307</utcDate>
		<adcModulationPercent>100</adcModulationPercent>
		<numScan>672</numScan>
		<numExp>0</numExp>
		<utcDate>19-06:28:54.363</utcDate>
		<adcModulationPercent>100</adcModulationPercent>
		<numScan>673</numScan>
		<numExp>0</numExp>
		<utcDate>19-06:28:59.420</utcDate>
		<adcModulationPercent>100</adcModulationPercent>
		<numScan>674</numScan>
		<numExp>0</numExp>
		<utcDate>19-06:29:09.532</utcDate>
		<adcModulationPercent>100</adcModulationPercent>
		<numScan>676</numScan>
		<numExp>0</numExp>
		<utcDate>19-06:29:14.589</utcDate>
		<adcModulationPercent>100</adcModulationPercent>
		<numScan>677</numScan>
		<numExp>0</numExp>
		<utcDate>19-06:29:19.645</utcDate>
		<adcModulationPercent>100</adcModulationPercent>
		<numScan>678</numScan>
		<numExp>0</numExp>
		<utcDate>19-06:29:29.758</utcDate>
		<adcModulationPercent>100</adcModulationPercent>
		<numScan>680</numScan>
		<numExp>0</numExp>
		<utcDate>19-06:29:39.870</utcDate>
		<adcModulationPercent>100</adcModulationPercent>
		<numScan>682</numScan>
		<numExp>0</numExp>
		<utcDate>19-06:29:55.040</utcDate>
		<adcModulationPercent>100</adcModulationPercent>
		<numScan>685</numScan>
		<numExp>0</numExp>
		<utcDate>19-06:30:00.096</utcDate>
		<adcModulationPercent>100</adcModulationPercent>
		<numScan>686</numScan>
		<numExp>0</numExp>
		<utcDate>19-06:30:15.265</utcDate>
		<adcModulationPercent>100</adcModulationPercent>
		<numScan>689</numScan>
		<numExp>0</numExp>
		<utcDate>19-06:30:20.321</utcDate>
		<adcModulationPercent>100</adcModulationPercent>
		<numScan>690</numScan>
		<numExp>0</numExp>
		<utcDate>19-06:30:25.378</utcDate>
		<adcModulationPercent>100</adcModulationPercent>
		<numScan>691</numScan>
		<numExp>0</numExp>
		<utcDate>19-06:30:35.491</utcDate>
		<adcModulationPercent>100</adcModulationPercent>
		<numScan>693</numScan>
		<numExp>0</numExp>
		<utcDate>19-06:30:45.603</utcDate>
		<adcModulationPercent>100</adcModulationPercent>
		<numScan>695</numScan>
		<numExp>0</numExp>
		<utcDate>19-06:30:50.659</utcDate>
		<adcModulationPercent>100</adcModulationPercent>
		<numScan>696</numScan>
		<numExp>0</numExp>
		<utcDate>19-06:30:55.716</utcDate>
		<adcModulationPercent>100</adcModulationPercent>
		<numScan>697</numScan>
		<numExp>0</numExp>
		<utcDate>19-06:31:05.829</utcDate>
		<adcModulationPercent>100</adcModulationPercent>
		<numScan>699</numScan>
		<numExp>0</numExp>
		<utcDate>19-06:31:10.885</utcDate>
		<adcModulationPercent>100</adcModulationPercent>
		<numScan>700</numScan>
		<numExp>0</numExp>
		<utcDate>19-06:31:15.942</utcDate>
		<adcModulationPercent>100</adcModulationPercent>
		<numScan>701</numScan>
		<numExp>0</numExp>
		<utcDate>19-06:31:20.998</utcDate>
		<adcModulationPercent>100</adcModulationPercent>
		<numScan>702</numScan>
		<numExp>0</numExp>
		<utcDate>19-06:31:26.054</utcDate>
		<adcModulationPercent>100</adcModulationPercent>
		<numScan>703</numScan>
		<numExp>0</numExp>
		<utcDate>19-06:31:31.111</utcDate>
		<adcModulationPercent>100</adcModulationPercent>
		<numScan>704</numScan>
		<numExp>0</numExp>
		<utcDate>19-06:31:36.167</utcDate>
		<adcModulationPercent>100</adcModulationPercent>
		<numScan>705</numScan>
		<numExp>0</numExp>
		<utcDate>19-06:31:46.279</utcDate>
		<adcModulationPercent>100</adcModulationPercent>
		<numScan>707</numScan>
		<numExp>0</numExp>
		<utcDate>19-06:31:51.336</utcDate>
		<adcModulationPercent>100</adcModulationPercent>
		<numScan>708</numScan>
		<numExp>0</numExp>
		<utcDate>19-06:31:56.392</utcDate>
		<adcModulationPercent>100</adcModulationPercent>
		<numScan>709</numScan>
		<numExp>0</numExp>
		<utcDate>19-06:32:06.505</utcDate>
		<adcModulationPercent>100</adcModulationPercent>
		<numScan>711</numScan>
		<numExp>0</numExp>
		<utcDate>19-06:32:11.562</utcDate>
		<adcModulationPercent>100</adcModulationPercent>
		<numScan>712</numScan>
		<numExp>0</numExp>
		<utcDate>19-06:32:16.618</utcDate>
		<adcModulationPercent>100</adcModulationPercent>
		<numScan>713</numScan>
		<numExp>0</numExp>
		<utcDate>19-06:32:21.675</utcDate>
		<adcModulationPercent>100</adcModulationPercent>
		<numScan>714</numScan>
		<numExp>0</numExp>
		<utcDate>19-06:32:26.731</utcDate>
		<adcModulationPercent>100</adcModulationPercent>
		<numScan>715</numScan>
		<numExp>0</numExp>
		<utcDate>19-06:32:31.787</utcDate>
		<adcModulationPercent>100</adcModulationPercent>
		<numScan>716</numScan>
		<numExp>0</numExp>
		<utcDate>19-06:32:41.900</utcDate>
		<adcModulationPercent>100</adcModulationPercent>
		<numScan>718</numScan>
		<numExp>0</numExp>
		<utcDate>19-06:32:46.956</utcDate>
		<adcModulationPercent>100</adcModulationPercent>
		<numScan>719</numScan>
		<numExp>0</numExp>
		<utcDate>19-06:32:52.013</utcDate>
		<adcModulationPercent>100</adcModulationPercent>
		<numScan>720</numScan>
		<numExp>0</numExp>
		<utcDate>19-06:33:02.125</utcDate>
		<adcModulationPercent>100</adcModulationPercent>
		<numScan>722</numScan>
		<numExp>0</numExp>
		<utcDate>19-06:33:07.182</utcDate>
		<adcModulationPercent>100</adcModulationPercent>
		<numScan>723</numScan>
		<numExp>0</numExp>
		<utcDate>19-06:33:12.238</utcDate>
		<adcModulationPercent>100</adcModulationPercent>
		<numScan>724</numScan>
		<numExp>0</numExp>
		<utcDate>19-06:33:22.351</utcDate>
		<adcModulationPercent>100</adcModulationPercent>
		<numScan>726</numScan>
		<numExp>0</numExp>
		<utcDate>19-06:33:32.463</utcDate>
		<adcModulationPercent>100</adcModulationPercent>
		<numScan>728</numScan>
		<numExp>0</numExp>
		<utcDate>19-06:33:37.520</utcDate>
		<adcModulationPercent>100</adcModulationPercent>
		<numScan>729</numScan>
		<numExp>0</numExp>
		<utcDate>19-06:33:42.577</utcDate>
		<adcModulationPercent>100</adcModulationPercent>
		<numScan>730</numScan>
		<numExp>0</numExp>
		<utcDate>19-06:33:47.633</utcDate>
		<adcModulationPercent>100</adcModulationPercent>
		<numScan>731</numScan>
		<numExp>0</numExp>
		<utcDate>19-06:33:57.745</utcDate>
		<adcModulationPercent>100</adcModulationPercent>
		<numScan>733</numScan>
		<numExp>0</numExp>
		<utcDate>19-06:34:02.802</utcDate>
		<adcModulationPercent>100</adcModulationPercent>
		<numScan>734</numScan>
		<numExp>0</numExp>
		<utcDate>19-06:34:17.971</utcDate>
		<adcModulationPercent>100</adcModulationPercent>
		<numScan>737</numScan>
		<numExp>0</numExp>
		<utcDate>19-06:34:23.027</utcDate>
		<adcModulationPercent>100</adcModulationPercent>
		<numScan>738</numScan>
		<numExp>0</numExp>
		<utcDate>19-06:34:38.197</utcDate>
		<adcModulationPercent>100</adcModulationPercent>
		<numScan>741</numScan>
		<numExp>0</numExp>
		<utcDate>19-06:34:43.253</utcDate>
		<adcModulationPercent>100</adcModulationPercent>
		<numScan>742</numScan>
		<numExp>0</numExp>
		<utcDate>19-06:34:58.422</utcDate>
		<adcModulationPercent>100</adcModulationPercent>
		<numScan>745</numScan>
		<numExp>0</numExp>
		<utcDate>19-06:35:08.535</utcDate>
		<adcModulationPercent>100</adcModulationPercent>
		<numScan>747</numScan>
		<numExp>0</numExp>
		<utcDate>19-06:35:18.647</utcDate>
		<adcModulationPercent>100</adcModulationPercent>
		<numScan>749</numScan>
		<numExp>0</numExp>
		<utcDate>19-06:35:28.760</utcDate>
		<adcModulationPercent>100</adcModulationPercent>
		<numScan>751</numScan>
		<numExp>0</numExp>
		<utcDate>19-06:35:33.817</utcDate>
		<adcModulationPercent>100</adcModulationPercent>
		<numScan>752</numScan>
		<numExp>0</numExp>
		<utcDate>19-06:35:38.873</utcDate>
		<adcModulationPercent>100</adcModulationPercent>
		<numScan>753</numScan>
		<numExp>0</numExp>
		<utcDate>19-06:35:48.986</utcDate>
		<adcModulationPercent>100</adcModulationPercent>
		<numScan>755</numScan>
		<numExp>0</numExp>
		<utcDate>19-06:35:54.042</utcDate>
		<adcModulationPercent>100</adcModulationPercent>
		<numScan>756</numScan>
		<numExp>0</numExp>
		<utcDate>19-06:35:59.099</utcDate>
		<adcModulationPercent>100</adcModulationPercent>
		<numScan>757</numScan>
		<numExp>0</numExp>
		<utcDate>19-06:36:04.155</utcDate>
		<adcModulationPercent>100</adcModulationPercent>
		<numScan>758</numScan>
		<numExp>0</numExp>
		<utcDate>19-06:36:09.211</utcDate>
		<adcModulationPercent>100</adcModulationPercent>
		<numScan>759</numScan>
		<numExp>0</numExp>
		<utcDate>19-06:36:14.268</utcDate>
		<adcModulationPercent>100</adcModulationPercent>
		<numScan>760</numScan>
		<numExp>0</numExp>
		<utcDate>19-06:36:19.324</utcDate>
		<adcModulationPercent>100</adcModulationPercent>
		<numScan>761</numScan>
		<numExp>0</numExp>
		<utcDate>19-06:36:29.437</utcDate>
		<adcModulationPercent>100</adcModulationPercent>
		<numScan>763</numScan>
		<numExp>0</numExp>
		<utcDate>19-06:36:34.493</utcDate>
		<adcModulationPercent>100</adcModulationPercent>
		<numScan>764</numScan>
		<numExp>0</numExp>
		<utcDate>19-06:36:39.549</utcDate>
		<adcModulationPercent>100</adcModulationPercent>
		<numScan>765</numScan>
		<numExp>0</numExp>
		<utcDate>19-06:36:49.662</utcDate>
		<adcModulationPercent>100</adcModulationPercent>
		<numScan>767</numScan>
		<numExp>0</numExp>
		<utcDate>19-06:36:54.718</utcDate>
		<adcModulationPercent>100</adcModulationPercent>
		<numScan>768</numScan>
		<numExp>0</numExp>
		<utcDate>19-06:37:04.832</utcDate>
		<adcModulationPercent>100</adcModulationPercent>
		<numScan>770</numScan>
		<numExp>0</numExp>
		<utcDate>19-06:37:09.888</utcDate>
		<adcModulationPercent>100</adcModulationPercent>
		<numScan>771</numScan>
		<numExp>0</numExp>
		<utcDate>19-06:37:14.944</utcDate>
		<adcModulationPercent>100</adcModulationPercent>
		<numScan>772</numScan>
		<numExp>0</numExp>
		<utcDate>19-06:37:25.057</utcDate>
		<adcModulationPercent>100</adcModulationPercent>
		<numScan>774</numScan>
		<numExp>0</numExp>
		<utcDate>19-06:37:30.113</utcDate>
		<adcModulationPercent>100</adcModulationPercent>
		<numScan>775</numScan>
		<numExp>0</numExp>
		<utcDate>19-06:37:35.170</utcDate>
		<adcModulationPercent>100</adcModulationPercent>
		<numScan>776</numScan>
		<numExp>0</numExp>
		<utcDate>19-06:37:45.282</utcDate>
		<adcModulationPercent>100</adcModulationPercent>
		<numScan>778</numScan>
		<numExp>0</numExp>
		<utcDate>19-06:37:50.339</utcDate>
		<adcModulationPercent>100</adcModulationPercent>
		<numScan>779</numScan>
		<numExp>0</numExp>
		<utcDate>19-06:38:05.508</utcDate>
		<adcModulationPercent>100</adcModulationPercent>
		<numScan>782</numScan>
		<numExp>0</numExp>
		<utcDate>19-06:38:20.677</utcDate>
		<adcModulationPercent>100</adcModulationPercent>
		<numScan>785</numScan>
		<numExp>0</numExp>
		<utcDate>19-06:38:25.734</utcDate>
		<adcModulationPercent>100</adcModulationPercent>
		<numScan>786</numScan>
		<numExp>0</numExp>
		<utcDate>19-06:38:40.902</utcDate>
		<adcModulationPercent>100</adcModulationPercent>
		<numScan>1</numScan>
		<numExp>0</numExp>
		<utcDate>19-06:38:45.959</utcDate>
		<adcModulationPercent>100</adcModulationPercent>
		<numScan>2</numScan>
		<numExp>0</numExp>
		<utcDate>19-06:38:51.015</utcDate>
		<adcModulationPercent>100</adcModulationPercent>
		<numScan>3</numScan>
		<numExp>0</numExp>
		<utcDate>19-06:39:01.128</utcDate>
		<adcModulationPercent>100</adcModulationPercent>
		<numScan>5</numScan>
		<numExp>0</numExp>
		<utcDate>19-06:39:06.185</utcDate>
		<adcModulationPercent>100</adcModulationPercent>
		<numScan>6</numScan>
		<numExp>0</numExp>
		<utcDate>19-06:39:16.297</utcDate>
		<adcModulationPercent>100</adcModulationPercent>
		<numScan>8</numScan>
		<numExp>0</numExp>
		<utcDate>19-06:39:21.353</utcDate>
		<adcModulationPercent>100</adcModulationPercent>
		<numScan>9</numScan>
		<numExp>0</numExp>
		<utcDate>19-06:39:26.410</utcDate>
		<adcModulationPercent>100</adcModulationPercent>
		<numScan>10</numScan>
		<numExp>0</numExp>
		<utcDate>19-06:39:31.467</utcDate>
		<adcModulationPercent>100</adcModulationPercent>
		<numScan>11</numScan>
		<numExp>0</numExp>
		<utcDate>19-06:39:41.579</utcDate>
		<adcModulationPercent>100</adcModulationPercent>
		<numScan>13</numScan>
		<numExp>0</numExp>
		<utcDate>19-06:39:51.692</utcDate>
		<adcModulationPercent>100</adcModulationPercent>
		<numScan>15</numScan>
		<numExp>0</numExp>
		<utcDate>19-06:40:01.805</utcDate>
		<adcModulationPercent>100</adcModulationPercent>
		<numScan>17</numScan>
		<numExp>0</numExp>
		<utcDate>19-06:40:11.917</utcDate>
		<adcModulationPercent>100</adcModulationPercent>
		<numScan>19</numScan>
		<numExp>0</numExp>
		<utcDate>19-06:40:16.974</utcDate>
		<adcModulationPercent>100</adcModulationPercent>
		<numScan>20</numScan>
		<numExp>0</numExp>
		<utcDate>19-06:40:22.030</utcDate>
		<adcModulationPercent>100</adcModulationPercent>
		<numScan>21</numScan>
		<numExp>0</numExp>
		<utcDate>19-06:40:27.086</utcDate>
		<adcModulationPercent>100</adcModulationPercent>
		<numScan>22</numScan>
		<numExp>0</numExp>
		<utcDate>19-06:40:32.143</utcDate>
		<adcModulationPercent>100</adcModulationPercent>
		<numScan>23</numScan>
		<numExp>0</numExp>
		<utcDate>19-06:40:37.199</utcDate>
		<adcModulationPercent>100</adcModulationPercent>
		<numScan>24</numScan>
		<numExp>0</numExp>
		<utcDate>19-06:40:47.312</utcDate>
		<adcModulationPercent>100</adcModulationPercent>
		<numScan>26</numScan>
		<numExp>0</numExp>
		<utcDate>19-06:40:52.368</utcDate>
		<adcModulationPercent>100</adcModulationPercent>
		<numScan>27</numScan>
		<numExp>0</numExp>
		<utcDate>19-06:40:57.425</utcDate>
		<adcModulationPercent>100</adcModulationPercent>
		<numScan>28</numScan>
		<numExp>0</numExp>
		<utcDate>19-06:41:02.481</utcDate>
		<adcModulationPercent>100</adcModulationPercent>
		<numScan>29</numScan>
		<numExp>0</numExp>
		<utcDate>19-06:41:12.594</utcDate>
		<adcModulationPercent>100</adcModulationPercent>
		<numScan>31</numScan>
		<numExp>0</numExp>
		<utcDate>19-06:41:17.650</utcDate>
		<adcModulationPercent>100</adcModulationPercent>
		<numScan>32</numScan>
		<numExp>0</numExp>
		<utcDate>19-06:41:27.763</utcDate>
		<adcModulationPercent>100</adcModulationPercent>
		<numScan>34</numScan>
		<numExp>0</numExp>
		<utcDate>19-06:41:32.819</utcDate>
		<adcModulationPercent>100</adcModulationPercent>
		<numScan>35</numScan>
		<numExp>0</numExp>
		<utcDate>19-06:41:37.875</utcDate>
		<adcModulationPercent>100</adcModulationPercent>
		<numScan>36</numScan>
		<numExp>0</numExp>
		<utcDate>19-06:41:47.989</utcDate>
		<adcModulationPercent>100</adcModulationPercent>
		<numScan>38</numScan>
		<numExp>0</numExp>
		<utcDate>19-06:41:53.045</utcDate>
		<adcModulationPercent>100</adcModulationPercent>
		<numScan>39</numScan>
		<numExp>0</numExp>
		<utcDate>19-06:41:58.101</utcDate>
		<adcModulationPercent>100</adcModulationPercent>
		<numScan>40</numScan>
		<numExp>0</numExp>
		<utcDate>19-06:42:03.158</utcDate>
		<adcModulationPercent>100</adcModulationPercent>
		<numScan>41</numScan>
		<numExp>0</numExp>
		<utcDate>19-06:42:08.214</utcDate>
		<adcModulationPercent>100</adcModulationPercent>
		<numScan>42</numScan>
		<numExp>0</numExp>
		<utcDate>19-06:42:13.270</utcDate>
		<adcModulationPercent>100</adcModulationPercent>
		<numScan>43</numScan>
		<numExp>0</numExp>
		<utcDate>19-06:42:18.327</utcDate>
		<adcModulationPercent>100</adcModulationPercent>
		<numScan>44</numScan>
		<numExp>0</numExp>
		<utcDate>19-06:42:28.440</utcDate>
		<adcModulationPercent>100</adcModulationPercent>
		<numScan>46</numScan>
		<numExp>0</numExp>
		<utcDate>19-06:42:38.552</utcDate>
		<adcModulationPercent>100</adcModulationPercent>
		<numScan>48</numScan>
		<numExp>0</numExp>
		<utcDate>19-06:42:48.665</utcDate>
		<adcModulationPercent>100</adcModulationPercent>
		<numScan>50</numScan>
		<numExp>0</numExp>
		<utcDate>19-06:43:03.834</utcDate>
		<adcModulationPercent>100</adcModulationPercent>
		<numScan>53</numScan>
		<numExp>0</numExp>
		<utcDate>19-06:43:08.890</utcDate>
		<adcModulationPercent>100</adcModulationPercent>
		<numScan>54</numScan>
		<numExp>0</numExp>
		<utcDate>19-06:43:13.947</utcDate>
		<adcModulationPercent>100</adcModulationPercent>
		<numScan>55</numScan>
		<numExp>0</numExp>
		<utcDate>19-06:43:24.060</utcDate>
		<adcModulationPercent>100</adcModulationPercent>
		<numScan>57</numScan>
		<numExp>0</numExp>
		<utcDate>19-06:43:29.116</utcDate>
		<adcModulationPercent>100</adcModulationPercent>
		<numScan>58</numScan>
		<numExp>0</numExp>
		<utcDate>19-06:43:34.172</utcDate>
		<adcModulationPercent>100</adcModulationPercent>
		<numScan>59</numScan>
		<numExp>0</numExp>
		<utcDate>19-06:43:39.229</utcDate>
		<adcModulationPercent>100</adcModulationPercent>
		<numScan>60</numScan>
		<numExp>0</numExp>
		<utcDate>19-06:43:44.285</utcDate>
		<adcModulationPercent>100</adcModulationPercent>
		<numScan>61</numScan>
		<numExp>0</numExp>
		<utcDate>19-06:43:59.454</utcDate>
		<adcModulationPercent>100</adcModulationPercent>
		<numScan>64</numScan>
		<numExp>0</numExp>
		<utcDate>19-06:44:04.511</utcDate>
		<adcModulationPercent>100</adcModulationPercent>
		<numScan>65</numScan>
		<numExp>0</numExp>
		<utcDate>19-06:44:09.567</utcDate>
		<adcModulationPercent>100</adcModulationPercent>
		<numScan>66</numScan>
		<numExp>0</numExp>
		<utcDate>19-06:44:14.623</utcDate>
		<adcModulationPercent>100</adcModulationPercent>
		<numScan>67</numScan>
		<numExp>0</numExp>
		<utcDate>19-06:44:24.736</utcDate>
		<adcModulationPercent>100</adcModulationPercent>
		<numScan>69</numScan>
		<numExp>0</numExp>
		<utcDate>19-06:44:34.849</utcDate>
		<adcModulationPercent>100</adcModulationPercent>
		<numScan>71</numScan>
		<numExp>0</numExp>
		<utcDate>19-06:44:39.905</utcDate>
		<adcModulationPercent>100</adcModulationPercent>
		<numScan>72</numScan>
		<numExp>0</numExp>
		<utcDate>19-06:44:44.962</utcDate>
		<adcModulationPercent>100</adcModulationPercent>
		<numScan>73</numScan>
		<numExp>0</numExp>
		<utcDate>19-06:44:55.075</utcDate>
		<adcModulationPercent>100</adcModulationPercent>
		<numScan>75</numScan>
		<numExp>0</numExp>
		<utcDate>19-06:45:00.131</utcDate>
		<adcModulationPercent>100</adcModulationPercent>
		<numScan>76</numScan>
		<numExp>0</numExp>
		<utcDate>19-06:45:05.187</utcDate>
		<adcModulationPercent>100</adcModulationPercent>
		<numScan>77</numScan>
		<numExp>0</numExp>
		<utcDate>19-06:45:10.244</utcDate>
		<adcModulationPercent>100</adcModulationPercent>
		<numScan>78</numScan>
		<numExp>0</numExp>
		<utcDate>19-06:45:15.300</utcDate>
		<adcModulationPercent>100</adcModulationPercent>
		<numScan>79</numScan>
		<numExp>0</numExp>
		<utcDate>19-06:45:20.356</utcDate>
		<adcModulationPercent>100</adcModulationPercent>
		<numScan>80</numScan>
		<numExp>0</numExp>
		<utcDate>19-06:45:25.413</utcDate>
		<adcModulationPercent>100</adcModulationPercent>
		<numScan>81</numScan>
		<numExp>0</numExp>
		<utcDate>19-06:45:30.469</utcDate>
		<adcModulationPercent>100</adcModulationPercent>
		<numScan>82</numScan>
		<numExp>0</numExp>
		<utcDate>19-06:45:35.525</utcDate>
		<adcModulationPercent>100</adcModulationPercent>
		<numScan>83</numScan>
		<numExp>0</numExp>
		<utcDate>19-06:45:40.582</utcDate>
		<adcModulationPercent>100</adcModulationPercent>
		<numScan>84</numScan>
		<numExp>0</numExp>
		<utcDate>19-06:45:50.694</utcDate>
		<adcModulationPercent>100</adcModulationPercent>
		<numScan>86</numScan>
		<numExp>0</numExp>
		<utcDate>19-06:45:55.751</utcDate>
		<adcModulationPercent>100</adcModulationPercent>
		<numScan>87</numScan>
		<numExp>0</numExp>
		<utcDate>19-06:46:00.807</utcDate>
		<adcModulationPercent>100</adcModulationPercent>
		<numScan>88</numScan>
		<numExp>0</numExp>
		<utcDate>19-06:46:10.920</utcDate>
		<adcModulationPercent>100</adcModulationPercent>
		<numScan>90</numScan>
		<numExp>0</numExp>
		<utcDate>19-06:46:15.976</utcDate>
		<adcModulationPercent>100</adcModulationPercent>
		<numScan>91</numScan>
		<numExp>0</numExp>
		<utcDate>19-06:46:21.033</utcDate>
		<adcModulationPercent>100</adcModulationPercent>
		<numScan>92</numScan>
		<numExp>0</numExp>
		<utcDate>19-06:46:31.146</utcDate>
		<adcModulationPercent>100</adcModulationPercent>
		<numScan>94</numScan>
		<numExp>0</numExp>
		<utcDate>19-06:46:36.202</utcDate>
		<adcModulationPercent>100</adcModulationPercent>
		<numScan>95</numScan>
		<numExp>0</numExp>
		<utcDate>19-06:46:41.258</utcDate>
		<adcModulationPercent>100</adcModulationPercent>
		<numScan>96</numScan>
		<numExp>0</numExp>
		<utcDate>19-06:46:46.315</utcDate>
		<adcModulationPercent>100</adcModulationPercent>
		<numScan>97</numScan>
		<numExp>0</numExp>
		<utcDate>19-06:46:51.371</utcDate>
		<adcModulationPercent>100</adcModulationPercent>
		<numScan>98</numScan>
		<numExp>0</numExp>
		<utcDate>19-06:46:56.427</utcDate>
		<adcModulationPercent>100</adcModulationPercent>
		<numScan>99</numScan>
		<numExp>0</numExp>
		<utcDate>19-06:47:01.484</utcDate>
		<adcModulationPercent>100</adcModulationPercent>
		<numScan>100</numScan>
		<numExp>0</numExp>
		<utcDate>19-06:47:11.597</utcDate>
		<adcModulationPercent>100</adcModulationPercent>
		<numScan>102</numScan>
		<numExp>0</numExp>
		<utcDate>19-06:47:21.709</utcDate>
		<adcModulationPercent>100</adcModulationPercent>
		<numScan>104</numScan>
		<numExp>0</numExp>
		<utcDate>19-06:47:26.765</utcDate>
		<adcModulationPercent>100</adcModulationPercent>
		<numScan>105</numScan>
		<numExp>0</numExp>
		<utcDate>19-06:47:31.822</utcDate>
		<adcModulationPercent>100</adcModulationPercent>
		<numScan>106</numScan>
		<numExp>0</numExp>
		<utcDate>19-06:47:46.991</utcDate>
		<adcModulationPercent>100</adcModulationPercent>
		<numScan>109</numScan>
		<numExp>0</numExp>
		<utcDate>19-06:47:52.047</utcDate>
		<adcModulationPercent>100</adcModulationPercent>
		<numScan>110</numScan>
		<numExp>0</numExp>
		<utcDate>19-06:47:57.104</utcDate>
		<adcModulationPercent>100</adcModulationPercent>
		<numScan>111</numScan>
		<numExp>0</numExp>
		<utcDate>19-06:48:07.216</utcDate>
		<adcModulationPercent>100</adcModulationPercent>
		<numScan>113</numScan>
		<numExp>0</numExp>
		<utcDate>19-06:48:12.273</utcDate>
		<adcModulationPercent>100</adcModulationPercent>
		<numScan>114</numScan>
		<numExp>0</numExp>
		<utcDate>19-06:48:17.329</utcDate>
		<adcModulationPercent>100</adcModulationPercent>
		<numScan>115</numScan>
		<numExp>0</numExp>
		<utcDate>19-06:48:22.386</utcDate>
		<adcModulationPercent>100</adcModulationPercent>
		<numScan>116</numScan>
		<numExp>0</numExp>
		<utcDate>19-06:48:27.442</utcDate>
		<adcModulationPercent>100</adcModulationPercent>
		<numScan>117</numScan>
		<numExp>0</numExp>
		<utcDate>19-06:48:37.555</utcDate>
		<adcModulationPercent>100</adcModulationPercent>
		<numScan>119</numScan>
		<numExp>0</numExp>
		<utcDate>19-06:48:42.611</utcDate>
		<adcModulationPercent>100</adcModulationPercent>
		<numScan>120</numScan>
		<numExp>0</numExp>
		<utcDate>19-06:48:47.668</utcDate>
		<adcModulationPercent>100</adcModulationPercent>
		<numScan>121</numScan>
		<numExp>0</numExp>
		<utcDate>19-06:48:57.780</utcDate>
		<adcModulationPercent>100</adcModulationPercent>
		<numScan>123</numScan>
		<numExp>0</numExp>
		<utcDate>19-06:49:07.893</utcDate>
		<adcModulationPercent>100</adcModulationPercent>
		<numScan>125</numScan>
		<numExp>0</numExp>
		<utcDate>19-06:49:18.006</utcDate>
		<adcModulationPercent>100</adcModulationPercent>
		<numScan>127</numScan>
		<numExp>0</numExp>
		<utcDate>19-06:49:23.062</utcDate>
		<adcModulationPercent>100</adcModulationPercent>
		<numScan>128</numScan>
		<numExp>0</numExp>
		<utcDate>19-06:49:28.118</utcDate>
		<adcModulationPercent>100</adcModulationPercent>
		<numScan>129</numScan>
		<numExp>0</numExp>
		<utcDate>19-06:49:38.231</utcDate>
		<adcModulationPercent>100</adcModulationPercent>
		<numScan>131</numScan>
		<numExp>0</numExp>
		<utcDate>19-06:49:43.288</utcDate>
		<adcModulationPercent>100</adcModulationPercent>
		<numScan>132</numScan>
		<numExp>0</numExp>
		<utcDate>19-06:49:53.400</utcDate>
		<adcModulationPercent>100</adcModulationPercent>
		<numScan>134</numScan>
		<numExp>0</numExp>
		<utcDate>19-06:49:58.457</utcDate>
		<adcModulationPercent>100</adcModulationPercent>
		<numScan>135</numScan>
		<numExp>0</numExp>
		<utcDate>19-06:50:03.513</utcDate>
		<adcModulationPercent>100</adcModulationPercent>
		<numScan>136</numScan>
		<numExp>0</numExp>
		<utcDate>19-06:50:08.570</utcDate>
		<adcModulationPercent>100</adcModulationPercent>
		<numScan>137</numScan>
		<numExp>0</numExp>
		<utcDate>19-06:50:13.626</utcDate>
		<adcModulationPercent>100</adcModulationPercent>
		<numScan>138</numScan>
		<numExp>0</numExp>
		<utcDate>19-06:50:18.682</utcDate>
		<adcModulationPercent>100</adcModulationPercent>
		<numScan>139</numScan>
		<numExp>0</numExp>
		<utcDate>19-06:50:23.739</utcDate>
		<adcModulationPercent>100</adcModulationPercent>
		<numScan>140</numScan>
		<numExp>0</numExp>
		<utcDate>19-06:50:33.852</utcDate>
		<adcModulationPercent>100</adcModulationPercent>
		<numScan>142</numScan>
		<numExp>0</numExp>
		<utcDate>19-06:50:38.908</utcDate>
		<adcModulationPercent>100</adcModulationPercent>
		<numScan>143</numScan>
		<numExp>0</numExp>
		<utcDate>19-06:50:43.964</utcDate>
		<adcModulationPercent>100</adcModulationPercent>
		<numScan>144</numScan>
		<numExp>0</numExp>
		<utcDate>19-06:50:54.077</utcDate>
		<adcModulationPercent>100</adcModulationPercent>
		<numScan>146</numScan>
		<numExp>0</numExp>
		<utcDate>19-06:50:59.133</utcDate>
		<adcModulationPercent>100</adcModulationPercent>
		<numScan>147</numScan>
		<numExp>0</numExp>
		<utcDate>19-06:51:04.189</utcDate>
		<adcModulationPercent>100</adcModulationPercent>
		<numScan>148</numScan>
		<numExp>0</numExp>
		<utcDate>19-06:51:09.246</utcDate>
		<adcModulationPercent>100</adcModulationPercent>
		<numScan>149</numScan>
		<numExp>0</numExp>
		<utcDate>19-06:51:14.302</utcDate>
		<adcModulationPercent>100</adcModulationPercent>
		<numScan>150</numScan>
		<numExp>0</numExp>
		<utcDate>19-06:51:19.359</utcDate>
		<adcModulationPercent>100</adcModulationPercent>
		<numScan>151</numScan>
		<numExp>0</numExp>
		<utcDate>19-06:51:24.415</utcDate>
		<adcModulationPercent>100</adcModulationPercent>
		<numScan>152</numScan>
		<numExp>0</numExp>
		<utcDate>19-06:51:29.471</utcDate>
		<adcModulationPercent>100</adcModulationPercent>
		<numScan>153</numScan>
		<numExp>0</numExp>
		<utcDate>19-06:51:34.528</utcDate>
		<adcModulationPercent>100</adcModulationPercent>
		<numScan>154</numScan>
		<numExp>0</numExp>
		<utcDate>19-06:51:44.641</utcDate>
		<adcModulationPercent>100</adcModulationPercent>
		<numScan>156</numScan>
		<numExp>0</numExp>
		<utcDate>19-06:51:54.754</utcDate>
		<adcModulationPercent>100</adcModulationPercent>
		<numScan>158</numScan>
		<numExp>0</numExp>
		<utcDate>19-06:52:09.923</utcDate>
		<adcModulationPercent>100</adcModulationPercent>
		<numScan>161</numScan>
		<numExp>0</numExp>
		<utcDate>19-06:52:14.979</utcDate>
		<adcModulationPercent>100</adcModulationPercent>
		<numScan>162</numScan>
		<numExp>0</numExp>
		<utcDate>19-06:52:30.148</utcDate>
		<adcModulationPercent>100</adcModulationPercent>
		<numScan>165</numScan>
		<numExp>0</numExp>
		<utcDate>19-06:52:35.204</utcDate>
		<adcModulationPercent>100</adcModulationPercent>
		<numScan>166</numScan>
		<numExp>0</numExp>
		<utcDate>19-06:52:40.261</utcDate>
		<adcModulationPercent>100</adcModulationPercent>
		<numScan>167</numScan>
		<numExp>0</numExp>
		<utcDate>19-06:52:50.374</utcDate>
		<adcModulationPercent>100</adcModulationPercent>
		<numScan>169</numScan>
		<numExp>0</numExp>
		<utcDate>19-06:52:55.430</utcDate>
		<adcModulationPercent>100</adcModulationPercent>
		<numScan>170</numScan>
		<numExp>0</numExp>
		<utcDate>19-06:53:00.487</utcDate>
		<adcModulationPercent>100</adcModulationPercent>
		<numScan>171</numScan>
		<numExp>0</numExp>
		<utcDate>19-06:53:05.543</utcDate>
		<adcModulationPercent>100</adcModulationPercent>
		<numScan>172</numScan>
		<numExp>0</numExp>
		<utcDate>19-06:53:10.599</utcDate>
		<adcModulationPercent>100</adcModulationPercent>
		<numScan>173</numScan>
		<numExp>0</numExp>
		<utcDate>19-06:53:20.712</utcDate>
		<adcModulationPercent>100</adcModulationPercent>
		<numScan>175</numScan>
		<numExp>0</numExp>
		<utcDate>19-06:53:25.768</utcDate>
		<adcModulationPercent>100</adcModulationPercent>
		<numScan>176</numScan>
		<numExp>0</numExp>
		<utcDate>19-06:53:30.824</utcDate>
		<adcModulationPercent>100</adcModulationPercent>
		<numScan>177</numScan>
		<numExp>0</numExp>
		<utcDate>19-06:53:40.937</utcDate>
		<adcModulationPercent>100</adcModulationPercent>
		<numScan>179</numScan>
		<numExp>0</numExp>
		<utcDate>19-06:53:45.994</utcDate>
		<adcModulationPercent>100</adcModulationPercent>
		<numScan>180</numScan>
		<numExp>0</numExp>
		<utcDate>19-06:53:51.050</utcDate>
		<adcModulationPercent>100</adcModulationPercent>
		<numScan>181</numScan>
		<numExp>0</numExp>
		<utcDate>19-06:54:01.163</utcDate>
		<adcModulationPercent>100</adcModulationPercent>
		<numScan>183</numScan>
		<numExp>0</numExp>
		<utcDate>19-06:54:06.219</utcDate>
		<adcModulationPercent>100</adcModulationPercent>
		<numScan>184</numScan>
		<numExp>0</numExp>
		<utcDate>19-06:54:11.276</utcDate>
		<adcModulationPercent>100</adcModulationPercent>
		<numScan>185</numScan>
		<numExp>0</numExp>
		<utcDate>19-06:54:21.388</utcDate>
		<adcModulationPercent>100</adcModulationPercent>
		<numScan>187</numScan>
		<numExp>0</numExp>
		<utcDate>19-06:54:26.445</utcDate>
		<adcModulationPercent>100</adcModulationPercent>
		<numScan>188</numScan>
		<numExp>0</numExp>
		<utcDate>19-06:54:31.501</utcDate>
		<adcModulationPercent>100</adcModulationPercent>
		<numScan>189</numScan>
		<numExp>0</numExp>
		<utcDate>19-06:54:36.558</utcDate>
		<adcModulationPercent>100</adcModulationPercent>
		<numScan>190</numScan>
		<numExp>0</numExp>
		<utcDate>19-06:54:41.614</utcDate>
		<adcModulationPercent>100</adcModulationPercent>
		<numScan>191</numScan>
		<numExp>0</numExp>
		<utcDate>19-06:54:46.670</utcDate>
		<adcModulationPercent>100</adcModulationPercent>
		<numScan>192</numScan>
		<numExp>0</numExp>
		<utcDate>19-06:54:56.783</utcDate>
		<adcModulationPercent>100</adcModulationPercent>
		<numScan>194</numScan>
		<numExp>0</numExp>
		<utcDate>19-06:55:01.840</utcDate>
		<adcModulationPercent>100</adcModulationPercent>
		<numScan>195</numScan>
		<numExp>0</numExp>
		<utcDate>19-06:55:06.896</utcDate>
		<adcModulationPercent>100</adcModulationPercent>
		<numScan>196</numScan>
		<numExp>0</numExp>
		<utcDate>19-06:55:17.009</utcDate>
		<adcModulationPercent>100</adcModulationPercent>
		<numScan>198</numScan>
		<numExp>0</numExp>
		<utcDate>19-06:55:22.065</utcDate>
		<adcModulationPercent>100</adcModulationPercent>
		<numScan>199</numScan>
		<numExp>0</numExp>
		<utcDate>19-06:55:27.121</utcDate>
		<adcModulationPercent>100</adcModulationPercent>
		<numScan>200</numScan>
		<numExp>0</numExp>
		<utcDate>19-06:55:37.234</utcDate>
		<adcModulationPercent>100</adcModulationPercent>
		<numScan>202</numScan>
		<numExp>0</numExp>
		<utcDate>19-06:55:47.347</utcDate>
		<adcModulationPercent>100</adcModulationPercent>
		<numScan>204</numScan>
		<numExp>0</numExp>
		<utcDate>19-06:55:52.403</utcDate>
		<adcModulationPercent>100</adcModulationPercent>
		<numScan>205</numScan>
		<numExp>0</numExp>
		<utcDate>19-06:55:57.459</utcDate>
		<adcModulationPercent>100</adcModulationPercent>
		<numScan>206</numScan>
		<numExp>0</numExp>
		<utcDate>19-06:56:07.572</utcDate>
		<adcModulationPercent>100</adcModulationPercent>
		<numScan>208</numScan>
		<numExp>0</numExp>
		<utcDate>19-06:56:12.629</utcDate>
		<adcModulationPercent>100</adcModulationPercent>
		<numScan>209</numScan>
		<numExp>0</numExp>
		<utcDate>19-06:56:17.685</utcDate>
		<adcModulationPercent>100</adcModulationPercent>
		<numScan>210</numScan>
		<numExp>0</numExp>
		<utcDate>19-06:56:27.798</utcDate>
		<adcModulationPercent>100</adcModulationPercent>
		<numScan>212</numScan>
		<numExp>0</numExp>
		<utcDate>19-06:56:32.854</utcDate>
		<adcModulationPercent>100</adcModulationPercent>
		<numScan>213</numScan>
		<numExp>0</numExp>
		<utcDate>19-06:56:37.910</utcDate>
		<adcModulationPercent>100</adcModulationPercent>
		<numScan>214</numScan>
		<numExp>0</numExp>
		<utcDate>19-06:56:53.079</utcDate>
		<adcModulationPercent>100</adcModulationPercent>
		<numScan>217</numScan>
		<numExp>0</numExp>
		<utcDate>19-06:56:58.136</utcDate>
		<adcModulationPercent>100</adcModulationPercent>
		<numScan>218</numScan>
		<numExp>0</numExp>
		<utcDate>19-06:57:13.305</utcDate>
		<adcModulationPercent>100</adcModulationPercent>
		<numScan>221</numScan>
		<numExp>0</numExp>
		<utcDate>19-06:57:23.418</utcDate>
		<adcModulationPercent>100</adcModulationPercent>
		<numScan>223</numScan>
		<numExp>0</numExp>
		<utcDate>19-06:57:33.531</utcDate>
		<adcModulationPercent>100</adcModulationPercent>
		<numScan>225</numScan>
		<numExp>0</numExp>
		<utcDate>19-06:57:43.644</utcDate>
		<adcModulationPercent>100</adcModulationPercent>
		<numScan>227</numScan>
		<numExp>0</numExp>
		<utcDate>19-06:57:48.699</utcDate>
		<adcModulationPercent>100</adcModulationPercent>
		<numScan>228</numScan>
		<numExp>0</numExp>
		<utcDate>19-06:57:53.756</utcDate>
		<adcModulationPercent>100</adcModulationPercent>
		<numScan>229</numScan>
		<numExp>0</numExp>
		<utcDate>19-06:58:03.869</utcDate>
		<adcModulationPercent>100</adcModulationPercent>
		<numScan>231</numScan>
		<numExp>0</numExp>
		<utcDate>19-06:58:08.925</utcDate>
		<adcModulationPercent>100</adcModulationPercent>
		<numScan>232</numScan>
		<numExp>0</numExp>
		<utcDate>19-06:58:13.981</utcDate>
		<adcModulationPercent>100</adcModulationPercent>
		<numScan>233</numScan>
		<numExp>0</numExp>
		<utcDate>19-06:58:24.094</utcDate>
		<adcModulationPercent>100</adcModulationPercent>
		<numScan>235</numScan>
		<numExp>0</numExp>
		<utcDate>19-06:58:29.151</utcDate>
		<adcModulationPercent>100</adcModulationPercent>
		<numScan>236</numScan>
		<numExp>0</numExp>
		<utcDate>19-06:58:34.207</utcDate>
		<adcModulationPercent>100</adcModulationPercent>
		<numScan>237</numScan>
		<numExp>0</numExp>
		<utcDate>19-06:58:44.320</utcDate>
		<adcModulationPercent>100</adcModulationPercent>
		<numScan>239</numScan>
		<numExp>0</numExp>
		<utcDate>19-06:58:49.376</utcDate>
		<adcModulationPercent>100</adcModulationPercent>
		<numScan>240</numScan>
		<numExp>0</numExp>
		<utcDate>19-06:58:54.433</utcDate>
		<adcModulationPercent>100</adcModulationPercent>
		<numScan>241</numScan>
		<numExp>0</numExp>
		<utcDate>19-06:59:04.545</utcDate>
		<adcModulationPercent>100</adcModulationPercent>
		<numScan>243</numScan>
		<numExp>0</numExp>
		<utcDate>19-06:59:09.602</utcDate>
		<adcModulationPercent>100</adcModulationPercent>
		<numScan>244</numScan>
		<numExp>0</numExp>
		<utcDate>19-06:59:14.658</utcDate>
		<adcModulationPercent>100</adcModulationPercent>
		<numScan>245</numScan>
		<numExp>0</numExp>
		<utcDate>19-06:59:19.715</utcDate>
		<adcModulationPercent>100</adcModulationPercent>
		<numScan>246</numScan>
		<numExp>0</numExp>
		<utcDate>19-06:59:24.771</utcDate>
		<adcModulationPercent>100</adcModulationPercent>
		<numScan>247</numScan>
		<numExp>0</numExp>
		<utcDate>19-06:59:29.827</utcDate>
		<adcModulationPercent>100</adcModulationPercent>
		<numScan>248</numScan>
		<numExp>0</numExp>
		<utcDate>19-06:59:39.940</utcDate>
		<adcModulationPercent>100</adcModulationPercent>
		<numScan>250</numScan>
		<numExp>0</numExp>
		<utcDate>19-06:59:44.997</utcDate>
		<adcModulationPercent>100</adcModulationPercent>
		<numScan>251</numScan>
		<numExp>0</numExp>
		<utcDate>19-06:59:50.053</utcDate>
		<adcModulationPercent>100</adcModulationPercent>
		<numScan>252</numScan>
		<numExp>0</numExp>
		<utcDate>19-07:00:00.165</utcDate>
		<adcModulationPercent>100</adcModulationPercent>
		<numScan>254</numScan>
		<numExp>0</numExp>
		<utcDate>19-07:00:10.278</utcDate>
		<adcModulationPercent>100</adcModulationPercent>
		<numScan>256</numScan>
		<numExp>0</numExp>
		<utcDate>19-07:00:20.391</utcDate>
		<adcModulationPercent>100</adcModulationPercent>
		<numScan>258</numScan>
		<numExp>0</numExp>
		<utcDate>19-07:00:35.560</utcDate>
		<adcModulationPercent>100</adcModulationPercent>
		<numScan>261</numScan>
		<numExp>0</numExp>
		<utcDate>19-07:00:40.616</utcDate>
		<adcModulationPercent>100</adcModulationPercent>
		<numScan>262</numScan>
		<numExp>0</numExp>
		<utcDate>19-07:00:55.786</utcDate>
		<adcModulationPercent>100</adcModulationPercent>
		<numScan>265</numScan>
		<numExp>0</numExp>
		<utcDate>19-07:01:00.842</utcDate>
		<adcModulationPercent>100</adcModulationPercent>
		<numScan>266</numScan>
		<numExp>0</numExp>
		<utcDate>19-07:01:05.899</utcDate>
		<adcModulationPercent>100</adcModulationPercent>
		<numScan>267</numScan>
		<numExp>0</numExp>
		<utcDate>19-07:01:16.011</utcDate>
		<adcModulationPercent>100</adcModulationPercent>
		<numScan>269</numScan>
		<numExp>0</numExp>
		<utcDate>19-07:01:36.236</utcDate>
		<adcModulationPercent>100</adcModulationPercent>
		<numScan>273</numScan>
		<numExp>0</numExp>
		<utcDate>19-07:01:41.293</utcDate>
		<adcModulationPercent>100</adcModulationPercent>
		<numScan>274</numScan>
		<numExp>0</numExp>
		<utcDate>19-07:01:56.462</utcDate>
		<adcModulationPercent>100</adcModulationPercent>
		<numScan>277</numScan>
		<numExp>0</numExp>
		<utcDate>19-07:02:06.575</utcDate>
		<adcModulationPercent>100</adcModulationPercent>
		<numScan>279</numScan>
		<numExp>0</numExp>
		<utcDate>19-07:02:16.688</utcDate>
		<adcModulationPercent>100</adcModulationPercent>
		<numScan>281</numScan>
		<numExp>0</numExp>
		<utcDate>19-07:02:26.800</utcDate>
		<adcModulationPercent>100</adcModulationPercent>
		<numScan>283</numScan>
		<numExp>0</numExp>
		<utcDate>19-07:02:31.857</utcDate>
		<adcModulationPercent>100</adcModulationPercent>
		<numScan>284</numScan>
		<numExp>0</numExp>
		<utcDate>19-07:02:36.913</utcDate>
		<adcModulationPercent>100</adcModulationPercent>
		<numScan>285</numScan>
		<numExp>0</numExp>
	</adcOverflow>
</TRX>
