# Supplementary material for: Easy Access to Vinylene-Linked Conjugated Homopolymers from Phosphonates via an O2‑Mediated Aldehyde-Free Strategy
Source: Org Lett. 2025 Sep 13;27(38):10695–9. doi: 10.1021/acs.orglett.5c03195 (PMC12481555; doi:10.1021/acs.orglett.5c03195)
Supplement: Supplementary file 2 [file ol5c03195_si_002.zip › NMR FID Files/ABV/1/audita.txt]

##TITLE= Audit trail, TopSpin 4.4.1
##JCAMPDX= 5.01
##ORIGIN= Bruker BioSpin GmbH & Co. KG
##OWNER= root
$$ D:/BITS/JCAMP/SS NMR/DEC-24/19-MNCB-AN-45-13C/1/audita.txt
##AUDIT TRAIL=  $$ (NUMBER, WHEN, WHO, WHERE, PROCESS, VERSION, WHAT)
(   1,<2024-12-19T09:28:04.107+0530>,<root>,<CZC7388M46>,<cprserver>,<TopSpin 4.4.1>,
      <new/edc EXPNO=1 PROCNO=1>)
(   2,<2024-12-19T04:01:25.139+0000>,<CZC7388M46\root>,<CZC7388M46>,<go4>,<TopSpin 4.4.1>,
      <acquisition in progress>)
(   3,<2024-12-19T07:02:37.298+0000>,<CZC7388M46\root>,<CZC7388M46>,<go4>,<TopSpin 4.4.1>,
      <created by zg on 'BITS Hyd AV4' (CZC7388M46) by user 'CZC7388M46\root'
       on data set with UUID 'ea48888c-bdbd-11ef-bbab-0013952660ec'
       started at 2024-12-19 04:01:25.138 +0000, POWCHK enabled, PULCHK disabled,
       terminated by command 'halt' at 2024-12-19 07:02:37.293 +0000
       configuration hash MD5:
       E9 2E C5 7E D2 C5 8A 8C 7F B3 BB 10 C9 82 47 B8
       double data hash MD5: 3012
       88 AF CF 74 42 4B D0 66 64 3F 0F 6E 37 74 52 85>)
##END=

$$ hash MD5
$$ 49 AD 93 85 23 B4 4D FF 47 AA 87 6A 9D 1A 85 27
