# Supplementary material for: Easy Access to Vinylene-Linked Conjugated Homopolymers from Phosphonates via an O2‑Mediated Aldehyde-Free Strategy
Source: Org Lett. 2025 Sep 13;27(38):10695–9. doi: 10.1021/acs.orglett.5c03195 (PMC12481555; doi:10.1021/acs.orglett.5c03195)
Supplement: Supplementary file 2 [file ol5c03195_si_002.zip › NMR FID Files/ABV/1/lists/pp/aq_prot.incl]

;aq_prot.incl
;avance-version (13/01/28)
;Test the rf on-time and duty cycle
;protect against too long acquisition time

;$CLASS=Solids INCL
;$COMMENT=protect against too long acquisition time

1m
if "aq < 50.1m" goto Passaq
2u 
print "acquisition time exceeds 50m limit!"
goto HaltAcqu
Passaq, 1m

;$Id:$
