# Supplementary material for: Easy Access to Vinylene-Linked Conjugated Homopolymers from Phosphonates via an O2‑Mediated Aldehyde-Free Strategy
Source: Org Lett. 2025 Sep 13;27(38):10695–9. doi: 10.1021/acs.orglett.5c03195 (PMC12481555; doi:10.1021/acs.orglett.5c03195)
Supplement: Supplementary file 2 [file ol5c03195_si_002.zip › NMR FID Files/ABV/1/lists/pp/cp]

;cp
;avance-version (20/11/23)
;
;TS3 / 03.06.2011
;
;basic cp experiment
;written by HF 1.3.2001
;changed by JOS 05/06/03
;comments added by STE 4.4.2006 and HF 16.06.2010
;checked by SEWE 03.06.2011
;
;Avance III version
;parameters: 
;p3 : proton 90 at power level PLW12
;p15 : contact time at PLW1(f1) and SPW0(f2)
;pl1 : X power level during contact
;pl2 : =0W, not used
;pl12 : decoupling power level (if not PLW13)
;pl13 : special decoupling power level
;sp0 : proton power level during contact
;cnst21 : on resonance, usually = 0
;cpdprg2 : e.g. cw, spinal64 (at PLW12)
;d1 : recycle delay
;pcpd2 : pulse length in decoupling sequence (e.g. 180deg)
;spnam0 : use e.g. ramp.100 or ramp90100.100 for variable amplitude CP
;zgoptns : -Dfslg, -Dlacq, -Dlcp15, or blank
;
;
;$CLASS=Solids
;$DIM=1D
;$TYPE=cross polarisation
;$SUBTYPE=simple 1D
;$COMMENT=basic cp experiment, arbitrary contact and decoupling schemes


prosol relations=<solids_cp>

#include <Avance.incl>

#ifdef fslg
#include <lgcalc.incl>
;cnst20 : RF field achieved at pl13
;cnst21 : on resonance, usually = 0
;cnst22 : positive LG offset
;cnst23 : negative LG offset
;cnst24 : additional LG-offset
#endif /* fslg */

"acqt0=0" ;defines t=0 for baseopt

1 ze

2 d1 do:f2
#ifndef lcp15
#include <p15_prot.incl>
			;make sure p15 does not exceed 10 msec 
			;let supervisor change this pulseprogram if 
			;more is needed
#endif
#ifndef lacq		
			;disable protection file for long acquisition change decoupling power !!! or you risk probe damage
			;if you set the label lacq (ZGOPTNS -Dlacq), the protection is disabled

#include <aq_prot.incl>	
			;allows max. 50 msec acquisition time, supervisor
			;may change  to max. 1s at less than 5 % duty cycle
			;and reduced decoupling field
#endif

  1u fq=cnst21:f2
  (p3 pl12 ph1):f2
  (p15 pl1 ph2):f1 (p15:sp0 ph10):f2
  1u cpds2:f2 		;pl12 is used here with tppm, spinal, pl13 with cwlg, cwlgs
  go=2 ph31
  1m do:f2
  wr #0
HaltAcqu, 1m
exit

ph0= 0
ph1= 1 3
ph2= 0 0 2 2 1 1 3 3
ph10= 0
ph31= 0 2 2 0 1 3 3 1

;$Id:$
