# Supplementary material for: Easy Access to Vinylene-Linked Conjugated Homopolymers from Phosphonates via an O2‑Mediated Aldehyde-Free Strategy
Source: Org Lett. 2025 Sep 13;27(38):10695–9. doi: 10.1021/acs.orglett.5c03195 (PMC12481555; doi:10.1021/acs.orglett.5c03195)
Supplement: Supplementary file 2 [file ol5c03195_si_002.zip › NMR FID Files/ABV/1/lists/pp/lgcalc.incl]

;$CLASS=Solids INCL
;$COMMENT=calculation of FSLG parameters


"cnst21=0"			;make sure cp ist done with proton freq.
				;set by O2
"cnst22=cnst20/sqrt(2)+cnst24"		;cnst20=desired RF field in Hz
"cnst23=-cnst20/sqrt(2)+cnst24"	;negative offset is cnst23

"p5=((294/360)/(cnst20))*1e6"		;calculate 294 degree pulse from cnst20

;$Id:$
