# Supplementary material for: Easy Access to Vinylene-Linked Conjugated Homopolymers from Phosphonates via an O2‑Mediated Aldehyde-Free Strategy
Source: Org Lett. 2025 Sep 13;27(38):10695–9. doi: 10.1021/acs.orglett.5c03195 (PMC12481555; doi:10.1021/acs.orglett.5c03195)
Supplement: Supplementary file 2 [file ol5c03195_si_002.zip › NMR FID Files/ABV/1/lists/pp/p15_prot.incl]

;p15_prot.incl
;avance-version (13/01/29)
;Test the rf on-time and duty cycle
;protect against too long contact time
;Test the rf on-time and duty cycle 
;
;$CLASS=Solids INCL
;$COMMENT=protect against too long contact time


1m
if "p15 < 10.1m" goto Passp15
2u
print "contact time exceeds 10msec limit!"
goto HaltAcqu
Passp15, 1m


;$Id:$
