# Supplementary material for: Easy Access to Vinylene-Linked Conjugated Homopolymers from Phosphonates via an O2‑Mediated Aldehyde-Free Strategy
Source: Org Lett. 2025 Sep 13;27(38):10695–9. doi: 10.1021/acs.orglett.5c03195 (PMC12481555; doi:10.1021/acs.orglett.5c03195)
Supplement: Supplementary file 2 [file ol5c03195_si_002.zip › NMR FID Files/ABV/1/lists/wave/ramp50100.100]

##TITLE= ramp up 50% to 100%
##JCAMP-DX= 5.00 Bruker JCAMP library
##DATA TYPE= Shape Data
##ORIGIN= Bruker BioSpin GmbH
##OWNER= <BRUKER>
##DATE= 2014/02/04
##TIME= 09:12:41
##$SHAPE_PARAMETERS= Type: Ramp ; Start Amplitude 50.0 ; End Amplitude 100.0
##MINX= 5.000000E01
##MAXX= 1.000000E02
##MINY= 0.000000E00
##MAXY= 0.000000E00
##$SHAPE_EXMODE= Excitation
##$SHAPE_TOTROT= 9.000000E01
##$SHAPE_TYPE= Excitation
##$SHAPE_USER_DEF= 
##$SHAPE_REPHFAC= 
##$SHAPE_BWFAC= 1.148000E00
##$SHAPE_BWFAC50= 
##$SHAPE_INTEGFAC= 7.500000E-01
##$SHAPE_MODE= 0
##NPOINTS= 100
##XYPOINTS= (XY..XY)
5.000000E01, 0.000000E00
5.050505E01, 0.000000E00
5.101010E01, 0.000000E00
5.151515E01, 0.000000E00
5.202020E01, 0.000000E00
5.252525E01, 0.000000E00
5.303030E01, 0.000000E00
5.353535E01, 0.000000E00
5.404040E01, 0.000000E00
5.454545E01, 0.000000E00
5.505051E01, 0.000000E00
5.555556E01, 0.000000E00
5.606061E01, 0.000000E00
5.656566E01, 0.000000E00
5.707071E01, 0.000000E00
5.757576E01, 0.000000E00
5.808081E01, 0.000000E00
5.858586E01, 0.000000E00
5.909091E01, 0.000000E00
5.959596E01, 0.000000E00
6.010101E01, 0.000000E00
6.060606E01, 0.000000E00
6.111111E01, 0.000000E00
6.161616E01, 0.000000E00
6.212121E01, 0.000000E00
6.262626E01, 0.000000E00
6.313131E01, 0.000000E00
6.363636E01, 0.000000E00
6.414141E01, 0.000000E00
6.464646E01, 0.000000E00
6.515152E01, 0.000000E00
6.565657E01, 0.000000E00
6.616162E01, 0.000000E00
6.666667E01, 0.000000E00
6.717172E01, 0.000000E00
6.767677E01, 0.000000E00
6.818182E01, 0.000000E00
6.868687E01, 0.000000E00
6.919192E01, 0.000000E00
6.969697E01, 0.000000E00
7.020202E01, 0.000000E00
7.070707E01, 0.000000E00
7.121212E01, 0.000000E00
7.171717E01, 0.000000E00
7.222222E01, 0.000000E00
7.272727E01, 0.000000E00
7.323232E01, 0.000000E00
7.373737E01, 0.000000E00
7.424242E01, 0.000000E00
7.474747E01, 0.000000E00
7.525253E01, 0.000000E00
7.575758E01, 0.000000E00
7.626263E01, 0.000000E00
7.676768E01, 0.000000E00
7.727273E01, 0.000000E00
7.777778E01, 0.000000E00
7.828283E01, 0.000000E00
7.878788E01, 0.000000E00
7.929293E01, 0.000000E00
7.979798E01, 0.000000E00
8.030303E01, 0.000000E00
8.080808E01, 0.000000E00
8.131313E01, 0.000000E00
8.181818E01, 0.000000E00
8.232323E01, 0.000000E00
8.282828E01, 0.000000E00
8.333333E01, 0.000000E00
8.383838E01, 0.000000E00
8.434343E01, 0.000000E00
8.484848E01, 0.000000E00
8.535354E01, 0.000000E00
8.585859E01, 0.000000E00
8.636364E01, 0.000000E00
8.686869E01, 0.000000E00
8.737374E01, 0.000000E00
8.787879E01, 0.000000E00
8.838384E01, 0.000000E00
8.888889E01, 0.000000E00
8.939394E01, 0.000000E00
8.989899E01, 0.000000E00
9.040404E01, 0.000000E00
9.090909E01, 0.000000E00
9.141414E01, 0.000000E00
9.191919E01, 0.000000E00
9.242424E01, 0.000000E00
9.292929E01, 0.000000E00
9.343434E01, 0.000000E00
9.393939E01, 0.000000E00
9.444444E01, 0.000000E00
9.494949E01, 0.000000E00
9.545455E01, 0.000000E00
9.595960E01, 0.000000E00
9.646465E01, 0.000000E00
9.696970E01, 0.000000E00
9.747475E01, 0.000000E00
9.797980E01, 0.000000E00
9.848485E01, 0.000000E00
9.898990E01, 0.000000E00
9.949495E01, 0.000000E00
1.000000E02, 0.000000E00
##END=
