# Supplementary material for: Easy Access to Vinylene-Linked Conjugated Homopolymers from Phosphonates via an O2‑Mediated Aldehyde-Free Strategy
Source: Org Lett. 2025 Sep 13;27(38):10695–9. doi: 10.1021/acs.orglett.5c03195 (PMC12481555; doi:10.1021/acs.orglett.5c03195)
Supplement: Supplementary file 2 [file ol5c03195_si_002.zip › NMR FID Files/ABV/1/pdata/1/auditp.txt]

##TITLE= Audit trail, TopSpin 4.4.1
##JCAMPDX= 5.01
##ORIGIN= Bruker BioSpin GmbH & Co. KG
##OWNER= root
$$ D:\BITS\JCAMP\SS NMR\DEC-24\19-MNCB-AN-45-13C\1\pdata\1/auditp.txt
##AUDIT TRAIL=  $$ (NUMBER, WHEN, WHO, WHERE, PROCESS, VERSION, WHAT)
(   1,<2024-12-19T09:28:04.107+0530>,<root>,<CZC7388M46>,<cprserver>,<TopSpin 4.4.1>,
      <new/edc PROCNO=1>)
(   2,<2024-12-19T09:31:50.382+0530>,<root>,<CZC7388M46>,<proc1d>,<TopSpin 4.4.1>,
      <Start of raw data processing
       efp LB = 3 FT_mod = 6 PKNL = 1 PHC0 = 74.4949 PHC1 = -83.91572 TDeff = 2K SI = 32K
       fid double data hash MD5: 3012
       BD AB C6 D0 A8 E1 86 53 72 4F 49 66 54 6C 42 A3
       data hash MD5: 32K
       C7 93 ED A0 A5 A5 17 68 27 6A 41 81 FB 48 EE 96>)
(   3,<2024-12-19T09:31:53.647+0530>,<root>,<CZC7388M46>,<proc1d>,<TopSpin 4.4.1>,
      <apk
       data hash MD5: 32K
       31 C0 F4 2D 33 EB DE DC E1 7A 62 9A 5C C2 56 3D>)
(   4,<2024-12-19T09:31:54.569+0530>,<root>,<CZC7388M46>,<proc1d>,<TopSpin 4.4.1>,
      <abs ABSG = 5
       data hash MD5: 32K
       63 DD EC BE FA BD 1D 6F 78 70 38 E1 B4 63 F7 0D>)
(   5,<2024-12-19T10:00:08.481+0530>,<root>,<CZC7388M46>,<proc1d>,<TopSpin 4.4.1>,
      <Start of raw data processing
       efp LB = 3 FT_mod = 6 PKNL = 1 PHC0 = 124.0191 PHC1 = -148.2947 TDeff = 2K SI = 32K
       fid double data hash MD5: 3012
       69 3B 38 23 F5 D9 2A 92 F3 13 67 2B 4B 46 7F A7
       data hash MD5: 32K
       5A 9C 5D 02 DF 13 42 88 1B D0 7F 8C 62 CA 3F 60>)
(   6,<2024-12-19T10:00:11.199+0530>,<root>,<CZC7388M46>,<proc1d>,<TopSpin 4.4.1>,
      <apk
       data hash MD5: 32K
       76 A8 61 CA 5F B1 FC C9 75 E6 E2 43 FD 4B 95 6E>)
(   7,<2024-12-19T10:00:12.137+0530>,<root>,<CZC7388M46>,<proc1d>,<TopSpin 4.4.1>,
      <abs ABSG = 5
       data hash MD5: 32K
       2A 76 2E 00 69 9D 75 1D 7A 3D 47 73 D0 FA 28 8A>)
(   8,<2024-12-19T10:22:31.497+0530>,<root>,<CZC7388M46>,<proc1d>,<TopSpin 4.4.1>,
      <Start of raw data processing
       efp LB = 3 FT_mod = 6 PKNL = 1 PHC0 = 71.21763 PHC1 = -58.1105 TDeff = 2K SI = 32K
       fid double data hash MD5: 3012
       09 90 07 2B BC 65 2D F4 95 D1 49 AB F0 7B F6 D5
       data hash MD5: 32K
       05 4C C8 B8 7C 16 03 3D 2C 98 EC 8D 26 18 07 2E>)
(   9,<2024-12-19T10:22:34.794+0530>,<root>,<CZC7388M46>,<proc1d>,<TopSpin 4.4.1>,
      <apk
       data hash MD5: 32K
       E1 10 43 E3 C9 C1 3E F8 4F AC AE 5D 17 80 8E 39>)
(  10,<2024-12-19T10:22:35.809+0530>,<root>,<CZC7388M46>,<proc1d>,<TopSpin 4.4.1>,
      <abs ABSG = 5
       data hash MD5: 32K
       5E F5 E0 77 30 7E 07 5B 06 36 7A 3B B9 47 09 B2>)
(  11,<2024-12-19T11:02:05.608+0530>,<root>,<CZC7388M46>,<proc1d>,<TopSpin 4.4.1>,
      <Start of raw data processing
       efp LB = 3 FT_mod = 6 PKNL = 1 PHC0 = 66.98277 PHC1 = -49.04629 TDeff = 2K SI = 32K
       fid double data hash MD5: 3012
       6E 91 D4 A6 3D A0 70 27 4F CE B0 04 BB B7 E1 11
       data hash MD5: 32K
       CE 48 E7 03 11 67 2D E7 F7 F5 F1 15 13 E2 9B 6E>)
(  12,<2024-12-19T11:02:08.967+0530>,<root>,<CZC7388M46>,<proc1d>,<TopSpin 4.4.1>,
      <apk
       data hash MD5: 32K
       9A AA 26 35 FB 22 25 29 34 F9 B9 56 5C 45 88 7F>)
(  13,<2024-12-19T11:02:09.764+0530>,<root>,<CZC7388M46>,<proc1d>,<TopSpin 4.4.1>,
      <abs ABSG = 5
       data hash MD5: 32K
       0B 1F 8B 60 66 20 B9 59 BB 03 D5 DB CF 48 0E 6A>)
(  14,<2024-12-19T12:08:29.791+0530>,<root>,<CZC7388M46>,<proc1d>,<TopSpin 4.4.1>,
      <Start of raw data processing
       efp LB = 3 FT_mod = 6 PKNL = 1 PHC0 = 80.52988 PHC1 = -75.84642 TDeff = 2K SI = 32K
       fid double data hash MD5: 3012
       2B 78 35 5D 71 76 22 38 9A 52 7E 38 83 CF DF A7
       data hash MD5: 32K
       EA 30 D4 46 1E 41 F0 D6 02 B0 81 6B 25 FD BA 8C>)
(  15,<2024-12-19T12:08:32.541+0530>,<root>,<CZC7388M46>,<proc1d>,<TopSpin 4.4.1>,
      <apk
       data hash MD5: 32K
       F2 B6 5F FC 8F 00 BA A0 80 7E C7 83 83 1C 65 67>)
(  16,<2024-12-19T12:08:33.462+0530>,<root>,<CZC7388M46>,<proc1d>,<TopSpin 4.4.1>,
      <abs ABSG = 5
       data hash MD5: 32K
       4B B7 4A 69 23 C4 0F 38 8F DE 1A EB 75 7A 44 48>)
(  17,<2024-12-19T12:32:39.411+0530>,<root>,<CZC7388M46>,<proc1d>,<TopSpin 4.4.1>,
      <Start of raw data processing
       efp LB = 3 FT_mod = 6 PKNL = 1 PHC0 = 83.11777 PHC1 = -77.86081 TDeff = 2K SI = 32K
       fid double data hash MD5: 3012
       88 AF CF 74 42 4B D0 66 64 3F 0F 6E 37 74 52 85
       data hash MD5: 32K
       B5 45 01 B4 ED C1 1C AA 9A 22 7F D8 78 35 22 07>)
(  18,<2024-12-19T12:32:41.395+0530>,<root>,<CZC7388M46>,<proc1d>,<TopSpin 4.4.1>,
      <apk
       data hash MD5: 32K
       1F 2C 6E D1 68 96 07 68 F1 21 40 45 68 53 2A 62>)
(  19,<2024-12-19T12:32:42.598+0530>,<root>,<CZC7388M46>,<proc1d>,<TopSpin 4.4.1>,
      <abs ABSG = 5
       data hash MD5: 32K
       C5 7A AE C3 4C A4 2E 38 F0 D6 E1 A7 15 DC 51 3A>)
##END=

$$ hash MD5
$$ 2B FA 5B 6D 82 FD F3 7D 02 DB 8D D6 ED CB 87 FB
