# Supplementary material for: Easy Access to Vinylene-Linked Conjugated Homopolymers from Phosphonates via an O2‑Mediated Aldehyde-Free Strategy
Source: Org Lett. 2025 Sep 13;27(38):10695–9. doi: 10.1021/acs.orglett.5c03195 (PMC12481555; doi:10.1021/acs.orglett.5c03195)
Supplement: Supplementary file 2 [file ol5c03195_si_002.zip › NMR FID Files/ABV/1/pdata/1/outd]

##TITLE= Parameter file, TopSpin 4.4.1
##JCAMPDX= 5.0
##DATATYPE= Parameter Values
##NPOINTS= 1	$$ modification sequence number
##ORIGIN= Bruker BioSpin GmbH & Co. KG
##OWNER= root
$$ 2024-12-19 09:28:04.076 +0530  root@CZC7388M46
$$ D:\BITS\JCAMP\SS NMR\DEC-24/19-MNCB-AN-45-13C/1/pdata/1/outd
$$ process C:\Bruker\TopSpin4.4.1\prog\mod\edparproc.exe
##$CURPLOT= <>
##$CURPRIN= <$>
##$DFORMAT= <normdp>
##$LAYOUT= <+/layouts.npt/NPT_13C_MAS_sino_cp1h_13c.xwp>
##$LFORMAT= <normlp>
##$PFORMAT= <normpl>
##END=
