# Supplementary material for: Easy Access to Vinylene-Linked Conjugated Homopolymers from Phosphonates via an O2‑Mediated Aldehyde-Free Strategy
Source: Org Lett. 2025 Sep 13;27(38):10695–9. doi: 10.1021/acs.orglett.5c03195 (PMC12481555; doi:10.1021/acs.orglett.5c03195)
Supplement: Supplementary file 2 [file ol5c03195_si_002.zip › NMR FID Files/ABV/1/shimvalues]

# Thu Dec 19 04:01:56 2024
#$$PROBEIDENTIFIER=K3166_0302
#$$PROBENAME=PH MAS 400 S1 Bl4 N-P/H VTN
#$$MAGNETID=BZH1280 400 70I
#$$CRYOSTATID=D315'54-9853
#$$SHIMID=313232
#
# Active Shim Gradients
#
Z           		-13474          
Z2          		-3214           
Z3          		-6576           
Z4          		-14920          
Z5          		-3257           
Z6          		10901           
X           		3469            
XZ          		-2918           
XZ2         		-3237           
XZ3         		4036            
Y           		1713            
YZ          		3430            
YZ2         		-1928           
YZ3         		-3724           
XY          		14951           
XYZ         		-1334           
(X2-Y2)     		-3683           
(X2-Y2)Z    		-1110           
X3          		13411           
Y3          		-5072           
#
# Lock Parameter
#
FIELD		1543.200
LOCKPHASE		 280.178
LOCKPOWER		 -20.000
LOCKGAIN		 138.968
LOCKDC		 -75.000
LOCKSHIFT		   7.240
LOOPGAIN		  -9.400
LOOPTIME		   0.464
LOOPFILTER		  50.000
#
IEEE64_VERSION_CODE 1
#
# Shim currents 
#
SHIM_SETTING [ 1]    -6534.94175937
SHIM_SETTING [ 2]    -1590.87143463
SHIM_SETTING [ 3]    -3458.88666165
SHIM_SETTING [ 4]    -7848.03854168
SHIM_SETTING [ 5]    -1713.14753307
SHIM_SETTING [ 6]     1824.45849332
SHIM_SETTING [ 7]    -1534.60766253
SHIM_SETTING [ 8]    -1702.71463193
SHIM_SETTING [ 9]    -1937.32023266
SHIM_SETTING [10]     7864.47276907
SHIM_SETTING [11]      900.96904953
SHIM_SETTING [12]     1804.03422167
SHIM_SETTING [13]    -1014.36330470
SHIM_SETTING [14]    -1958.98489855
SHIM_SETTING [15]     5734.18386934
SHIM_SETTING [16]     -583.93751295
SHIM_SETTING [17]     2122.71834211
SHIM_SETTING [18]     -701.46022227
SHIM_SETTING [19]     7054.42208420
SHIM_SETTING [20]    -2667.69335489
