# Supplementary material for: Easy Access to Vinylene-Linked Conjugated Homopolymers from Phosphonates via an O2‑Mediated Aldehyde-Free Strategy
Source: Org Lett. 2025 Sep 13;27(38):10695–9. doi: 10.1021/acs.orglett.5c03195 (PMC12481555; doi:10.1021/acs.orglett.5c03195)
Supplement: Supplementary file 2 [file ol5c03195_si_002.zip › NMR FID Files/AEP/25-MNCB-AN-92R/1/audita.txt]

##TITLE= Audit trail, TopSpin 4.2.0
##JCAMPDX= 5.01
##ORIGIN= Bruker BioSpin GmbH
##OWNER= root
$$ /root/.topspin-BladeEpu/local_acqu/25-MNCB-AN-92R/1/audita.txt
##AUDIT TRAIL=  $$ (NUMBER, WHEN, WHO, WHERE, PROCESS, VERSION, WHAT)
(   1,<2024-09-25 05:52:39.844 +0000>,<CZC7388M46\root>,<CZC7388M46>,<go4>,<TopSpin 4.2.0>,
      <acquisition in progress>)
$$ D:/BITS/JCAMP/2024/SEP/25-MNCB-AN-92R/1/audita.txt
(   2,<2024-09-25 05:54:12.617 +0000>,<CZC7388M46\root>,<CZC7388M46>,<go4>,<TopSpin 4.2.0>,
      <created by zg on 'BITS Hyd AV4' (CZC7388M46) by user 'CZC7388M46\root'
       on data set with UUID '5fb35a56-7b02-11ef-ad41-0013952660ec'
       started at 2024-09-25 05:52:39.844 +0000, POWCHK enabled, PULCHK disabled,
       completed at 2024-09-25 05:54:12.613 +0000
       configuration hash MD5:
       68 61 1D FF A4 58 B2 A8 4F FC 41 92 0F 5A 67 60
       double data hash MD5: 64K
       89 9B 93 B4 4E 8D 2C 0D 8B 50 90 13 80 E4 B0 FB>)
(   3,<2024-09-25 11:24:13.451 +0530>,<root>,<CZC7388M46>,<xwish3>,<TopSpin 4.2.0>,
      <ICON-NMR User ID: root
       double data hash MD5: 64K
       89 9B 93 B4 4E 8D 2C 0D 8B 50 90 13 80 E4 B0 FB>)
##END=

$$ hash MD5
$$ 7F D0 CB AC D3 49 06 95 BC EF 26 3F 0D 21 AA 18
