# Supplementary material for: Easy Access to Vinylene-Linked Conjugated Homopolymers from Phosphonates via an O2‑Mediated Aldehyde-Free Strategy
Source: Org Lett. 2025 Sep 13;27(38):10695–9. doi: 10.1021/acs.orglett.5c03195 (PMC12481555; doi:10.1021/acs.orglett.5c03195)
Supplement: Supplementary file 2 [file ol5c03195_si_002.zip › NMR FID Files/AEP/25-MNCB-AN-92R/1/pdata/1/auditp.txt]

##TITLE= Audit trail, TopSpin 4.2.0
##JCAMPDX= 5.01
##ORIGIN= Bruker BioSpin GmbH
##OWNER= root
$$ D:/BITS/JCAMP/2024/SEP/25-MNCB-AN-92R/1/pdata/1/auditp.txt
##AUDIT TRAIL=  $$ (NUMBER, WHEN, WHO, WHERE, PROCESS, VERSION, WHAT)
(   1,<2024-09-25 05:52:39.844 +0000>,<CZC7388M46\root>,<CZC7388M46>,<go4>,<TopSpin 4.2.0>,
      <acquisition in progress>)
$$ D:/BITS/JCAMP/2024/SEP/25-MNCB-AN-92R/1/audita.txt
(   2,<2024-09-25 05:54:12.617 +0000>,<CZC7388M46\root>,<CZC7388M46>,<go4>,<TopSpin 4.2.0>,
      <created by zg on 'BITS Hyd AV4' (CZC7388M46) by user 'CZC7388M46\root'
       on data set with UUID '5fb35a56-7b02-11ef-ad41-0013952660ec'
       started at 2024-09-25 05:52:39.844 +0000, POWCHK enabled, PULCHK disabled,
       completed at 2024-09-25 05:54:12.613 +0000
       configuration hash MD5:
       68 61 1D FF A4 58 B2 A8 4F FC 41 92 0F 5A 67 60
       double data hash MD5: 64K
       89 9B 93 B4 4E 8D 2C 0D 8B 50 90 13 80 E4 B0 FB>)
(   3,<2024-09-25 11:24:13.451 +0530>,<root>,<CZC7388M46>,<xwish3>,<TopSpin 4.2.0>,
      <ICON-NMR User ID: root
       double data hash MD5: 64K
       89 9B 93 B4 4E 8D 2C 0D 8B 50 90 13 80 E4 B0 FB>)
(   4,<2024-09-25 11:24:14.888 +0530>,<root/root>,<CZC7388M46>,<proc1d>,<TopSpin 4.2.0>,
      <Start of raw data processing
       ef LB = 0.3 FT_mod = 6 PKNL = 1 SI = 64K 
       data hash MD5: 64K
       BE DE 91 51 EE 0B 06 51 A3 8E FA C0 B8 A4 1E 26>)
(   5,<2024-09-25 11:24:15.779 +0530>,<root/root>,<CZC7388M46>,<proc1d>,<TopSpin 4.2.0>,
      <apk0 
       data hash MD5: 64K
       2C A3 82 1A 4F 1C 22 67 5F 6C 0E 76 47 A4 17 A2>)
(   6,<2024-09-25 11:24:15.904 +0530>,<root/root>,<CZC7388M46>,<proc1d>,<TopSpin 4.2.0>,
      <abs ABSG = 5 
       data hash MD5: 64K
       94 66 48 93 37 FD 5B 40 B4 4A E6 8C 41 FB EB 87>)
(   7,<2024-09-25 11:24:15.951 +0530>,<root/root>,<CZC7388M46>,<peak>,<TopSpin 4.2.0>,
      <1D Peak picking
       data hash MD5: 64K
       94 66 48 93 37 FD 5B 40 B4 4A E6 8C 41 FB EB 87>)
(   8,<2024-09-25 11:24:16.076 +0530>,<root/root>,<CZC7388M46>,<xwish3>,<TopSpin 4.2.0>,
      <ICON-NMR User ID: root
       data hash MD5: 64K
       94 66 48 93 37 FD 5B 40 B4 4A E6 8C 41 FB EB 87>)
##END=

$$ hash MD5
$$ C7 4D FB 9D FB 9B 7E 54 A9 60 8D 19 2F D9 7D 56
