# Supplementary material for: Easy Access to Vinylene-Linked Conjugated Homopolymers from Phosphonates via an O2‑Mediated Aldehyde-Free Strategy
Source: Org Lett. 2025 Sep 13;27(38):10695–9. doi: 10.1021/acs.orglett.5c03195 (PMC12481555; doi:10.1021/acs.orglett.5c03195)
Supplement: Supplementary file 2 [file ol5c03195_si_002.zip › NMR FID Files/AEP/25-MNCB-AN-92R/1/pdata/1/intrng]

P 0
8.512124   8.204914
7.970833   7.683311
7.682999   7.317346
7.317033   7.149521
7.149208   6.815433
4.434626   4.159293
4.158980   3.995843
3.995530   3.700820
3.700508   3.358607
3.358294   3.031394
3.031082   2.652615
1.798488   1.419709
1.396582   0.865604
0.865292   0.600897
