# Supplementary material for: Easy Access to Vinylene-Linked Conjugated Homopolymers from Phosphonates via an O2‑Mediated Aldehyde-Free Strategy
Source: Org Lett. 2025 Sep 13;27(38):10695–9. doi: 10.1021/acs.orglett.5c03195 (PMC12481555; doi:10.1021/acs.orglett.5c03195)
Supplement: Supplementary file 2 [file ol5c03195_si_002.zip › NMR FID Files/AEP/25-MNCB-AN-92R/1/pdata/1/peaklist.xml]

<?xml version="1.0" encoding="UTF-8"?>
<PeakList>
  <PeakList1D>
    <PeakList1DHeader creator="root" date="2024-09-25T11:24:15.998+05:30" expNo="1" name="25-MNCB-AN-92R" owner="" procNo="1" source="D:/BITS/JCAMP/2024/SEP">
      <PeakPickDetails>F1=16.322720ppm, F2=-4.158841ppm, MI=0.10cm, MAXI=10000.00cm, PC=1.000
      </PeakPickDetails>
    </PeakList1DHeader>
    <Peak1D F1="8.383684" intensity="1.735946e+00" type="0"/>
    <Peak1D F1="8.361499" intensity="1.860653e+00" type="0"/>
    <Peak1D F1="7.843250" intensity="1.727511e+00" type="0"/>
    <Peak1D F1="7.821502" intensity="1.976278e+00" type="0"/>
    <Peak1D F1="7.560103" intensity="8.391285e-01" type="0"/>
    <Peak1D F1="7.543884" intensity="1.217832e+00" type="0"/>
    <Peak1D F1="7.541067" intensity="1.146900e+00" type="0"/>
    <Peak1D F1="7.538200" intensity="1.009655e+00" type="0"/>
    <Peak1D F1="7.521756" intensity="1.117507e+00" type="0"/>
    <Peak1D F1="7.449562" intensity="1.310374e+00" type="0"/>
    <Peak1D F1="7.433252" intensity="1.098184e+00" type="0"/>
    <Peak1D F1="7.427918" intensity="1.288355e+00" type="0"/>
    <Peak1D F1="7.411764" intensity="9.674570e-01" type="0"/>
    <Peak1D F1="7.190705" intensity="3.202865e+00" type="0"/>
    <Peak1D F1="7.014290" intensity="3.505684e+00" type="0"/>
    <Peak1D F1="5.222117" intensity="1.726876e-01" type="0"/>
    <Peak1D F1="4.292037" intensity="1.635721e+00" type="0"/>
    <Peak1D F1="4.236038" intensity="1.641399e+00" type="0"/>
    <Peak1D F1="3.977537" intensity="1.712620e-01" type="0"/>
    <Peak1D F1="3.959765" intensity="6.643462e-01" type="0"/>
    <Peak1D F1="3.952301" intensity="3.623082e-01" type="0"/>
    <Peak1D F1="3.941937" intensity="1.030967e+00" type="0"/>
    <Peak1D F1="3.934521" intensity="1.281250e+00" type="0"/>
    <Peak1D F1="3.924102" intensity="7.751804e-01" type="0"/>
    <Peak1D F1="3.916690" intensity="1.859964e+00" type="0"/>
    <Peak1D F1="3.906312" intensity="2.978121e-01" type="0"/>
    <Peak1D F1="3.898685" intensity="1.394874e+00" type="0"/>
    <Peak1D F1="3.879895" intensity="1.179875e+00" type="0"/>
    <Peak1D F1="3.872314" intensity="3.274435e-01" type="0"/>
    <Peak1D F1="3.861970" intensity="1.094197e+00" type="0"/>
    <Peak1D F1="3.858855" intensity="1.150489e+00" type="0"/>
    <Peak1D F1="3.854512" intensity="7.107423e-01" type="0"/>
    <Peak1D F1="3.841169" intensity="1.060945e+00" type="0"/>
    <Peak1D F1="3.836783" intensity="7.135872e-01" type="0"/>
    <Peak1D F1="3.833620" intensity="6.634772e-01" type="0"/>
    <Peak1D F1="3.823541" intensity="3.743006e-01" type="0"/>
    <Peak1D F1="3.818855" intensity="3.001498e-01" type="0"/>
    <Peak1D F1="3.815907" intensity="5.852037e-01" type="0"/>
    <Peak1D F1="3.798193" intensity="2.287537e-01" type="0"/>
    <Peak1D F1="3.783994" intensity="1.175346e+00" type="0"/>
    <Peak1D F1="3.772078" intensity="1.802655e+00" type="0"/>
    <Peak1D F1="3.759419" intensity="1.268992e+00" type="0"/>
    <Peak1D F1="3.281363" intensity="4.379387e-01" type="0"/>
    <Peak1D F1="3.275963" intensity="6.682960e-01" type="0"/>
    <Peak1D F1="3.273837" intensity="6.337506e-01" type="0"/>
    <Peak1D F1="3.269026" intensity="1.042172e+00" type="0"/>
    <Peak1D F1="3.265592" intensity="1.076136e+00" type="0"/>
    <Peak1D F1="3.261805" intensity="1.730065e+00" type="0"/>
    <Peak1D F1="3.256376" intensity="2.962982e+00" type="0"/>
    <Peak1D F1="3.247153" intensity="2.984502e+00" type="0"/>
    <Peak1D F1="3.241646" intensity="1.720938e+00" type="0"/>
    <Peak1D F1="3.237891" intensity="1.136816e+00" type="0"/>
    <Peak1D F1="3.234435" intensity="1.083349e+00" type="0"/>
    <Peak1D F1="3.229752" intensity="6.950887e-01" type="0"/>
    <Peak1D F1="3.227492" intensity="7.796189e-01" type="0"/>
    <Peak1D F1="3.222033" intensity="4.629562e-01" type="0"/>
    <Peak1D F1="3.217757" intensity="2.921948e-01" type="0"/>
    <Peak1D F1="3.213083" intensity="2.640983e-01" type="0"/>
    <Peak1D F1="3.205692" intensity="1.228583e-01" type="0"/>
    <Peak1D F1="3.193540" intensity="1.500000e+01" type="0"/>
    <Peak1D F1="3.178397" intensity="1.380311e+00" type="0"/>
    <Peak1D F1="3.165876" intensity="1.879109e+00" type="0"/>
    <Peak1D F1="3.153854" intensity="1.210117e+00" type="0"/>
    <Peak1D F1="2.964888" intensity="1.085081e+00" type="0"/>
    <Peak1D F1="2.953968" intensity="1.575499e+00" type="0"/>
    <Peak1D F1="2.949087" intensity="1.218590e+00" type="0"/>
    <Peak1D F1="2.941480" intensity="1.660192e+00" type="0"/>
    <Peak1D F1="2.844053" intensity="1.740899e+00" type="0"/>
    <Peak1D F1="2.836470" intensity="1.232189e+00" type="0"/>
    <Peak1D F1="2.831634" intensity="1.638911e+00" type="0"/>
    <Peak1D F1="2.820632" intensity="1.167192e+00" type="0"/>
    <Peak1D F1="1.630716" intensity="2.142656e+00" type="0"/>
    <Peak1D F1="1.237917" intensity="1.032456e-01" type="0"/>
    <Peak1D F1="1.220103" intensity="1.787935e-01" type="0"/>
    <Peak1D F1="1.213348" intensity="1.114705e-01" type="0"/>
    <Peak1D F1="1.202350" intensity="1.493928e-01" type="0"/>
    <Peak1D F1="1.183652" intensity="4.752019e-01" type="0"/>
    <Peak1D F1="1.101672" intensity="5.544214e+00" type="0"/>
    <Peak1D F1="1.084041" intensity="1.116218e+01" type="0"/>
    <Peak1D F1="1.066409" intensity="5.417664e+00" type="0"/>
    <Peak1D F1="0.811015" intensity="1.226119e-01" type="0"/>
    <Peak1D F1="-0.000156" intensity="1.110328e-01" type="0"/>
  </PeakList1D>
</PeakList>
