# Supplementary material for: Easy Access to Vinylene-Linked Conjugated Homopolymers from Phosphonates via an O2‑Mediated Aldehyde-Free Strategy
Source: Org Lett. 2025 Sep 13;27(38):10695–9. doi: 10.1021/acs.orglett.5c03195 (PMC12481555; doi:10.1021/acs.orglett.5c03195)
Supplement: Supplementary file 2 [file ol5c03195_si_002.zip › NMR FID Files/AEP/25-MNCB-AN-92R/1/shimvalues]

# Wed Sep 25 05:54:12 2024
#$$PROBEIDENTIFIER=Z108618_1005
#$$PROBENAME=PA BBO 400S1 BBF-H-D-05 Z
#$$SHIMID=313232
#
# Active Shim Gradients
#
Z           		-13394          
Z2          		-3381           
Z3          		-6195           
Z4          		-10716          
Z5          		-1959           
Z6          		-4474           
X           		3271            
XZ          		-2933           
XZ2         		-3029           
XZ3         		3752            
Y           		1544            
YZ          		3398            
YZ2         		-1904           
YZ3         		-4233           
XY          		14855           
XYZ         		-1594           
(X2-Y2)     		-3289           
(X2-Y2)Z    		-751            
X3          		12617           
Y3          		-3768           
#
# Lock Parameter
#
FIELD		1549.879
LOCKPHASE		 276.767
LOCKPOWER		 -30.000
LOCKGAIN		 138.279
LOCKDC		 -75.000
LOCKSHIFT		   7.240
LOOPGAIN		  -9.400
LOOPTIME		   0.464
LOOPFILTER		  50.000
#
IEEE64_VERSION_CODE 1
#
# Shim currents 
#
SHIM_SETTING [ 1]    -6496.04956638
SHIM_SETTING [ 2]    -1673.76839474
SHIM_SETTING [ 3]    -3258.44099780
SHIM_SETTING [ 4]    -5636.55095282
SHIM_SETTING [ 5]    -1030.34423758
SHIM_SETTING [ 6]     1720.61998949
SHIM_SETTING [ 7]    -1542.53099058
SHIM_SETTING [ 8]    -1593.49699026
SHIM_SETTING [ 9]    -1729.77498943
SHIM_SETTING [10]     7813.77295226
SHIM_SETTING [11]      812.20499504
SHIM_SETTING [12]     1787.35598908
SHIM_SETTING [13]    -1001.66099388
SHIM_SETTING [14]    -2226.44398640
SHIM_SETTING [15]    -2353.19016513
SHIM_SETTING [16]     -395.03999759
SHIM_SETTING [17]     1973.52898794
SHIM_SETTING [18]     -838.48399488
SHIM_SETTING [19]     6636.70295945
SHIM_SETTING [20]    -1982.15898789
