# Supplementary material for: Easy Access to Vinylene-Linked Conjugated Homopolymers from Phosphonates via an O2‑Mediated Aldehyde-Free Strategy
Source: Org Lett. 2025 Sep 13;27(38):10695–9. doi: 10.1021/acs.orglett.5c03195 (PMC12481555; doi:10.1021/acs.orglett.5c03195)
Supplement: Supplementary file 2 [file ol5c03195_si_002.zip › NMR FID Files/AEP/25-MNCB-AN-92R/1/uxnmr.info]

CONFIGURATION INFORMATION
=========================

Path         : /opt/topspin/conf/instr/spect/uxnmr.info
Date         : Thu May  9 17:49:14 2024
Release      : TopSpin 4.2.0
Installed in : /opt/topspin
Host         : BladeEpu
OS           : CentOS Linux release 7.2.1511 (Core) 
SPECTR-OS    : Version 4.2.176.20221013
CPU          : Intel(R) Core(TM) i7-4700EQ CPU @ 2.40GHz (8 cores at 1959 MHz with Hyperthreading)
User         : root (root)
System       : Avance Neo 400 NMR spectrometer
1H-frequency : 400.2 MHz
Description  : BITS Hyd AV4
Location     : BITS, Hyderabad D109
Bruker Order : 10282003
Configured in: BladeEpu:/opt/topspin/conf/instr/spect

AQ-Rack:
- EPU/2: AV4 EPU/2 Embedded Processing Unit H153448F1/00258 ECL 01.02
- TRX 1200: AV4 TRANSCEIVER 1200 Z148391/01218 ECL 01.05
  Location: slot 1 in rack 1
  Connection: at IP 192.168.180.14 via PCIe #3
  Firmware Version: 20190906082218
  Devices: MTD at /dev/mtd1, DRX at /dev/bbu/drx3.5, RTD at /dev/bbu/rtd3.4
  Sequencer: FCube
  - FCube1
- TRX 1200: AV4 TRANSCEIVER 1200 Z148391/01219 ECL 01.05
  Location: slot 2 in rack 1
  Connection: at IP 192.168.180.18 via PCIe #4
  Firmware Version: 20190906082218
  Devices: MTD at /dev/mtd4, DRX at /dev/bbu/drx4.5, RTD at /dev/bbu/rtd4.4
  Sequencer: FCube
  - FCube2
- GTU: AV4 GT-CONTROLLER UNIT Z148393/00385 ECL 01.01
  Location: slot 6 in rack 1
  Connection: at IP 192.168.180.38 via PCIe #9
  Firmware Version: 20190906085855
  - Gradient resolution: 1.0 us
  Devices: MTD at /dev/mtd7, RTD at /dev/bbu/rtd9.4, GPROC at /dev/bbu/gproc9.7
  Sequencer: GCube, TCube
  - GCube1
  - TCube1
- PSM-A: AV4 PSM-A Z149510/00421 ECL 01.03
- HPPR/2 COVER2: HPPR/2 Cover2 Z124567/02612 ECL 00.05
  HPPR2: - HPPR/2 preamplifier connected via AqRack
      Type      : HPPR/2
      Controller: Cover/2
                  no LED display for tuning and matching
      Module  1 : HPLNA 19F1H (virtual 50 Ohm reference: 100.0%/0.2deg, reflection meter without CRP-Bias capability)
                  PN=Z103203, SN=00835 from 20180219
      Module  2 : 2H
                  PN=Z003471, SN=00438 from 20180219
      Module  3 : XBB19F 2HP
                  PN=Z106984, SN=00366 from 20180222
  
- HPLNA 19F1H: HPLNA 1H MODULE 400 Z103203/00835 ECL 05.04
- 2H: HPPR/2 2H MODULE 400 Z003471/00438 ECL 07.00
- XBB19F 2HP: HPPR/2 XBB19F 2HP MODULE 400 Z106984/00366 ECL 07.02
- RACK: AV4 AQS CHASSIS Z149500/00433 ECL 00.03
- FANTRAY: AV4 AQS FAN TRAY Z149501/0431 ECL 00.02
- PSM-48V: AV4 PSM-48V Z149850/00819 ECL 01.01
- PSM-D: AV4 PSM-D Z149520/00424 ECL 00.02
- REF 1200: AV4 REFERENCE 1200 Z148270/03503 ECL 03.00


Transmitters at the spectrometer subnet:
----------------------------------------
BLA-W144061-000201 W144061/000201 ECL 10:
- TCP/IP address = 192.168.99.12
- Firmware VS    = 20210223
- Amplifier      = AV4 BLABBH500/100 200-600: W144061/000201 ECL 10
- Controller     = BLA CONTROL BOARD 7: W133936/020352 ECL 21
LTRX Z109888/02414 ECL 04.01:
- TCP/IP address = 192.168.99.11
- Amplifier      = BSMS/2 LOCK TRANSCEIVER 400: Z109888/02414 ECL 04.01

BSMS: BSMS/2 functionality available
- TCP/IP address = 192.168.99.11
- ELCB firmware version = 20220429
- ELCB = BSMS/2 ELCB: Z100818/07292 ECL 07.02
- SLCB functionality: Available
- GAB current limits = 0.0/X, 0.0/Y, 10.0/Z (in A)
- Shim System = BOSS1-SB
- SCB channels = 20
- Shim matrix file: BOSS1
- Active shims: Z Z2 Z3 Z4 Z5 X XZ XZ2 (X2-Y2) XY Y YZ YZ2 XZ3 Z6 (X2-Y2)Z YZ3 XYZ X3 Y3
- Magnet polarity: SN (Bruker), uses standard H0 polarity
- L-TRX = BSMS/2 LOCK TRANSCEIVER 400: Z109888/02414 ECL 04.01
- Lock: On L-TRX board, supports 2H
- VTU_SPB = BSMS/2 SPB SENSOR & PNEUMATIC BD: Z115191/04326 ECL 05.02
- VTU_VPSB1 = AV4 VARIABLE POWER SUPPLY BD DC: Z139305/00361 ECL 01.02

VTU: in BSMS/2 connected to ethernet
- TCP/IP address = 192.168.99.11

SampleCase: in BSMS/2 connected to ethernet
- TCP/IP address = 192.168.99.11

Line Distribution Units at the spectrometer subnet:
-------------------------------------------------
Line Distribution Unit 1: PDU1
- TCP/IP address   = 192.168.99.99

Magnet System: BZH 1280'40'70I07_D315-54-9853 Z112210/MSC09853 ECL I
- Magnet  : BZH1280 400 70I
- Cryostat: D315'54-9853
- Polarity: SN (Bruker)


RF cable connections (detected)
--------------------------------------------------------------------
TRX1 NORM output -> input 2 of transmitter 1 (AV4 BLABBH500/100 200-600 W144061/000201 at TCP/IP 192.168.99.12)
TRX1 AUX  output -> input 1 of transmitter 2 (BSMS/2 LOCK TRANSCEIVER 400 Z109888/02414 at TCP/IP 192.168.99.11)
TRX2 NORM output -> input 1 of transmitter 1 (AV4 BLABBH500/100 200-600 W144061/000201 at TCP/IP 192.168.99.12)
TRX2 AUX  output -> open

Blanking cable connections (detected)
--------------------------------------------------------------------
transmitter 1 = AV4 BLABBH500/100 200-600 W144061/000201 at TCP/IP 192.168.99.12:
- amplifier B-500W uses blanking 2
- amplifier 1H-100W uses blanking 1

transmitter 2 = BSMS/2 LOCK TRANSCEIVER 400 Z109888/02414 at TCP/IP 192.168.99.11:
- amplifier 2H-5W uses blanking 9


Preamplifier connections (detected)
--------------------------------------------------------------------
Tune-TRX1 -> HPLNA 19F1H -> REC1
Tune-TRX1 -> 2H          -> REC1
Tune-TRX2 -> XBB19F 2HP  -> REC2
