# Supplementary material for: Easy Access to Vinylene-Linked Conjugated Homopolymers from Phosphonates via an O2‑Mediated Aldehyde-Free Strategy
Source: Org Lett. 2025 Sep 13;27(38):10695–9. doi: 10.1021/acs.orglett.5c03195 (PMC12481555; doi:10.1021/acs.orglett.5c03195)
Supplement: Supplementary file 2 [file ol5c03195_si_002.zip › NMR FID Files/AEP/25-MNCB-AN-92R-13C/1/adcInfo_TRX2.xml]

 <TRX channel="2">
	<summary>Suboptimal performance achieved</summary>
	<maxAdcModulation>
		<utcDate>25-08:41:45.794</utcDate>
		<adcModulationPercent>100</adcModulationPercent>
		<numScan>10</numScan>
		<numExp>0</numExp>
	</maxAdcModulation>
	<minAdcModulation>
		<utcDate>25-09:09:09.433</utcDate>
		<adcModulationPercent>67</adcModulationPercent>
		<numScan>652</numScan>
		<numExp>0</numExp>
	</minAdcModulation>
	<adcOverflow>
		<utcDate>25-08:41:45.794</utcDate>
		<adcModulationPercent>100</adcModulationPercent>
		<numScan>10</numScan>
		<numExp>0</numExp>
		<utcDate>25-08:41:53.475</utcDate>
		<adcModulationPercent>100</adcModulationPercent>
		<numScan>13</numScan>
		<numExp>0</numExp>
		<utcDate>25-08:42:26.757</utcDate>
		<adcModulationPercent>100</adcModulationPercent>
		<numScan>26</numScan>
		<numExp>0</numExp>
		<utcDate>25-08:42:34.437</utcDate>
		<adcModulationPercent>100</adcModulationPercent>
		<numScan>29</numScan>
		<numExp>0</numExp>
		<utcDate>25-08:43:07.720</utcDate>
		<adcModulationPercent>100</adcModulationPercent>
		<numScan>42</numScan>
		<numExp>0</numExp>
		<utcDate>25-08:43:48.683</utcDate>
		<adcModulationPercent>100</adcModulationPercent>
		<numScan>58</numScan>
		<numExp>0</numExp>
		<utcDate>25-08:44:29.646</utcDate>
		<adcModulationPercent>100</adcModulationPercent>
		<numScan>74</numScan>
		<numExp>0</numExp>
		<utcDate>25-08:45:10.609</utcDate>
		<adcModulationPercent>100</adcModulationPercent>
		<numScan>90</numScan>
		<numExp>0</numExp>
		<utcDate>25-08:45:51.572</utcDate>
		<adcModulationPercent>100</adcModulationPercent>
		<numScan>106</numScan>
		<numExp>0</numExp>
		<utcDate>25-08:46:24.854</utcDate>
		<adcModulationPercent>100</adcModulationPercent>
		<numScan>119</numScan>
		<numExp>0</numExp>
		<utcDate>25-08:46:32.535</utcDate>
		<adcModulationPercent>100</adcModulationPercent>
		<numScan>122</numScan>
		<numExp>0</numExp>
		<utcDate>25-08:47:05.817</utcDate>
		<adcModulationPercent>100</adcModulationPercent>
		<numScan>135</numScan>
		<numExp>0</numExp>
		<utcDate>25-08:47:13.498</utcDate>
		<adcModulationPercent>100</adcModulationPercent>
		<numScan>138</numScan>
		<numExp>0</numExp>
		<utcDate>25-08:47:46.780</utcDate>
		<adcModulationPercent>100</adcModulationPercent>
		<numScan>151</numScan>
		<numExp>0</numExp>
		<utcDate>25-08:48:27.743</utcDate>
		<adcModulationPercent>100</adcModulationPercent>
		<numScan>167</numScan>
		<numExp>0</numExp>
		<utcDate>25-08:49:08.706</utcDate>
		<adcModulationPercent>100</adcModulationPercent>
		<numScan>183</numScan>
		<numExp>0</numExp>
		<utcDate>25-08:49:49.669</utcDate>
		<adcModulationPercent>100</adcModulationPercent>
		<numScan>199</numScan>
		<numExp>0</numExp>
		<utcDate>25-08:50:30.632</utcDate>
		<adcModulationPercent>100</adcModulationPercent>
		<numScan>215</numScan>
		<numExp>0</numExp>
		<utcDate>25-08:51:03.915</utcDate>
		<adcModulationPercent>100</adcModulationPercent>
		<numScan>228</numScan>
		<numExp>0</numExp>
		<utcDate>25-08:51:11.595</utcDate>
		<adcModulationPercent>100</adcModulationPercent>
		<numScan>231</numScan>
		<numExp>0</numExp>
		<utcDate>25-08:51:44.877</utcDate>
		<adcModulationPercent>100</adcModulationPercent>
		<numScan>244</numScan>
		<numExp>0</numExp>
		<utcDate>25-08:51:52.558</utcDate>
		<adcModulationPercent>100</adcModulationPercent>
		<numScan>247</numScan>
		<numExp>0</numExp>
		<utcDate>25-08:52:25.840</utcDate>
		<adcModulationPercent>100</adcModulationPercent>
		<numScan>260</numScan>
		<numExp>0</numExp>
		<utcDate>25-08:52:33.521</utcDate>
		<adcModulationPercent>100</adcModulationPercent>
		<numScan>263</numScan>
		<numExp>0</numExp>
		<utcDate>25-08:53:06.803</utcDate>
		<adcModulationPercent>100</adcModulationPercent>
		<numScan>276</numScan>
		<numExp>0</numExp>
		<utcDate>25-08:53:47.766</utcDate>
		<adcModulationPercent>100</adcModulationPercent>
		<numScan>292</numScan>
		<numExp>0</numExp>
		<utcDate>25-08:54:28.729</utcDate>
		<adcModulationPercent>100</adcModulationPercent>
		<numScan>308</numScan>
		<numExp>0</numExp>
		<utcDate>25-08:55:09.692</utcDate>
		<adcModulationPercent>100</adcModulationPercent>
		<numScan>324</numScan>
		<numExp>0</numExp>
		<utcDate>25-08:55:50.655</utcDate>
		<adcModulationPercent>100</adcModulationPercent>
		<numScan>340</numScan>
		<numExp>0</numExp>
		<utcDate>25-08:56:23.937</utcDate>
		<adcModulationPercent>100</adcModulationPercent>
		<numScan>353</numScan>
		<numExp>0</numExp>
		<utcDate>25-08:56:31.618</utcDate>
		<adcModulationPercent>100</adcModulationPercent>
		<numScan>356</numScan>
		<numExp>0</numExp>
		<utcDate>25-08:57:04.901</utcDate>
		<adcModulationPercent>100</adcModulationPercent>
		<numScan>369</numScan>
		<numExp>0</numExp>
		<utcDate>25-08:57:12.581</utcDate>
		<adcModulationPercent>100</adcModulationPercent>
		<numScan>372</numScan>
		<numExp>0</numExp>
		<utcDate>25-08:57:45.864</utcDate>
		<adcModulationPercent>100</adcModulationPercent>
		<numScan>385</numScan>
		<numExp>0</numExp>
		<utcDate>25-08:57:53.544</utcDate>
		<adcModulationPercent>100</adcModulationPercent>
		<numScan>388</numScan>
		<numExp>0</numExp>
		<utcDate>25-08:58:26.827</utcDate>
		<adcModulationPercent>100</adcModulationPercent>
		<numScan>401</numScan>
		<numExp>0</numExp>
		<utcDate>25-08:59:07.789</utcDate>
		<adcModulationPercent>100</adcModulationPercent>
		<numScan>417</numScan>
		<numExp>0</numExp>
		<utcDate>25-08:59:48.752</utcDate>
		<adcModulationPercent>100</adcModulationPercent>
		<numScan>433</numScan>
		<numExp>0</numExp>
		<utcDate>25-09:00:29.715</utcDate>
		<adcModulationPercent>100</adcModulationPercent>
		<numScan>449</numScan>
		<numExp>0</numExp>
		<utcDate>25-09:01:10.678</utcDate>
		<adcModulationPercent>100</adcModulationPercent>
		<numScan>465</numScan>
		<numExp>0</numExp>
		<utcDate>25-09:01:51.641</utcDate>
		<adcModulationPercent>100</adcModulationPercent>
		<numScan>481</numScan>
		<numExp>0</numExp>
		<utcDate>25-09:02:32.604</utcDate>
		<adcModulationPercent>100</adcModulationPercent>
		<numScan>497</numScan>
		<numExp>0</numExp>
		<utcDate>25-09:03:05.886</utcDate>
		<adcModulationPercent>100</adcModulationPercent>
		<numScan>510</numScan>
		<numExp>0</numExp>
		<utcDate>25-09:03:13.567</utcDate>
		<adcModulationPercent>100</adcModulationPercent>
		<numScan>513</numScan>
		<numExp>0</numExp>
		<utcDate>25-09:03:46.849</utcDate>
		<adcModulationPercent>100</adcModulationPercent>
		<numScan>526</numScan>
		<numExp>0</numExp>
		<utcDate>25-09:04:27.813</utcDate>
		<adcModulationPercent>100</adcModulationPercent>
		<numScan>542</numScan>
		<numExp>0</numExp>
		<utcDate>25-09:05:08.776</utcDate>
		<adcModulationPercent>100</adcModulationPercent>
		<numScan>558</numScan>
		<numExp>0</numExp>
		<utcDate>25-09:05:49.738</utcDate>
		<adcModulationPercent>100</adcModulationPercent>
		<numScan>574</numScan>
		<numExp>0</numExp>
		<utcDate>25-09:06:30.701</utcDate>
		<adcModulationPercent>100</adcModulationPercent>
		<numScan>590</numScan>
		<numExp>0</numExp>
		<utcDate>25-09:07:11.664</utcDate>
		<adcModulationPercent>100</adcModulationPercent>
		<numScan>606</numScan>
		<numExp>0</numExp>
		<utcDate>25-09:07:44.947</utcDate>
		<adcModulationPercent>100</adcModulationPercent>
		<numScan>619</numScan>
		<numExp>0</numExp>
		<utcDate>25-09:07:52.627</utcDate>
		<adcModulationPercent>100</adcModulationPercent>
		<numScan>622</numScan>
		<numExp>0</numExp>
		<utcDate>25-09:08:25.910</utcDate>
		<adcModulationPercent>100</adcModulationPercent>
		<numScan>635</numScan>
		<numExp>0</numExp>
		<utcDate>25-09:09:06.873</utcDate>
		<adcModulationPercent>100</adcModulationPercent>
		<numScan>651</numScan>
		<numExp>0</numExp>
		<utcDate>25-09:09:47.836</utcDate>
		<adcModulationPercent>100</adcModulationPercent>
		<numScan>667</numScan>
		<numExp>0</numExp>
		<utcDate>25-09:10:28.799</utcDate>
		<adcModulationPercent>100</adcModulationPercent>
		<numScan>683</numScan>
		<numExp>0</numExp>
		<utcDate>25-09:11:09.761</utcDate>
		<adcModulationPercent>100</adcModulationPercent>
		<numScan>699</numScan>
		<numExp>0</numExp>
		<utcDate>25-09:11:50.724</utcDate>
		<adcModulationPercent>100</adcModulationPercent>
		<numScan>715</numScan>
		<numExp>0</numExp>
		<utcDate>25-09:12:31.688</utcDate>
		<adcModulationPercent>100</adcModulationPercent>
		<numScan>731</numScan>
		<numExp>0</numExp>
		<utcDate>25-09:13:04.970</utcDate>
		<adcModulationPercent>100</adcModulationPercent>
		<numScan>744</numScan>
		<numExp>0</numExp>
		<utcDate>25-09:13:45.933</utcDate>
		<adcModulationPercent>100</adcModulationPercent>
		<numScan>760</numScan>
		<numExp>0</numExp>
		<utcDate>25-09:14:26.896</utcDate>
		<adcModulationPercent>100</adcModulationPercent>
		<numScan>776</numScan>
		<numExp>0</numExp>
		<utcDate>25-09:15:07.859</utcDate>
		<adcModulationPercent>100</adcModulationPercent>
		<numScan>792</numScan>
		<numExp>0</numExp>
		<utcDate>25-09:15:48.822</utcDate>
		<adcModulationPercent>100</adcModulationPercent>
		<numScan>808</numScan>
		<numExp>0</numExp>
		<utcDate>25-09:16:29.785</utcDate>
		<adcModulationPercent>100</adcModulationPercent>
		<numScan>824</numScan>
		<numExp>0</numExp>
		<utcDate>25-09:17:10.748</utcDate>
		<adcModulationPercent>100</adcModulationPercent>
		<numScan>840</numScan>
		<numExp>0</numExp>
		<utcDate>25-09:17:51.711</utcDate>
		<adcModulationPercent>100</adcModulationPercent>
		<numScan>856</numScan>
		<numExp>0</numExp>
		<utcDate>25-09:18:24.993</utcDate>
		<adcModulationPercent>100</adcModulationPercent>
		<numScan>869</numScan>
		<numExp>0</numExp>
		<utcDate>25-09:18:32.674</utcDate>
		<adcModulationPercent>100</adcModulationPercent>
		<numScan>872</numScan>
		<numExp>0</numExp>
		<utcDate>25-09:19:05.956</utcDate>
		<adcModulationPercent>100</adcModulationPercent>
		<numScan>885</numScan>
		<numExp>0</numExp>
		<utcDate>25-09:19:13.636</utcDate>
		<adcModulationPercent>100</adcModulationPercent>
		<numScan>888</numScan>
		<numExp>0</numExp>
		<utcDate>25-09:19:46.919</utcDate>
		<adcModulationPercent>100</adcModulationPercent>
		<numScan>901</numScan>
		<numExp>0</numExp>
		<utcDate>25-09:20:27.882</utcDate>
		<adcModulationPercent>100</adcModulationPercent>
		<numScan>917</numScan>
		<numExp>0</numExp>
		<utcDate>25-09:21:08.845</utcDate>
		<adcModulationPercent>100</adcModulationPercent>
		<numScan>933</numScan>
		<numExp>0</numExp>
		<utcDate>25-09:21:49.808</utcDate>
		<adcModulationPercent>100</adcModulationPercent>
		<numScan>949</numScan>
		<numExp>0</numExp>
		<utcDate>25-09:22:30.771</utcDate>
		<adcModulationPercent>100</adcModulationPercent>
		<numScan>965</numScan>
		<numExp>0</numExp>
		<utcDate>25-09:23:11.734</utcDate>
		<adcModulationPercent>100</adcModulationPercent>
		<numScan>981</numScan>
		<numExp>0</numExp>
		<utcDate>25-09:23:45.017</utcDate>
		<adcModulationPercent>100</adcModulationPercent>
		<numScan>994</numScan>
		<numExp>0</numExp>
		<utcDate>25-09:23:52.697</utcDate>
		<adcModulationPercent>100</adcModulationPercent>
		<numScan>997</numScan>
		<numExp>0</numExp>
		<utcDate>25-09:24:25.979</utcDate>
		<adcModulationPercent>100</adcModulationPercent>
		<numScan>1010</numScan>
		<numExp>0</numExp>
		<utcDate>25-09:24:33.660</utcDate>
		<adcModulationPercent>100</adcModulationPercent>
		<numScan>1013</numScan>
		<numExp>0</numExp>
	</adcOverflow>
</TRX>
