# Supplementary material for: Easy Access to Vinylene-Linked Conjugated Homopolymers from Phosphonates via an O2‑Mediated Aldehyde-Free Strategy
Source: Org Lett. 2025 Sep 13;27(38):10695–9. doi: 10.1021/acs.orglett.5c03195 (PMC12481555; doi:10.1021/acs.orglett.5c03195)
Supplement: Supplementary file 2 [file ol5c03195_si_002.zip › NMR FID Files/AEP/25-MNCB-AN-92R-13C/1/audita.txt]

##TITLE= Audit trail, TopSpin 4.2.0
##JCAMPDX= 5.01
##ORIGIN= Bruker BioSpin GmbH
##OWNER= root
$$ C:/Bruker/TopSpin4.2.0/prog/curdir/changer/inmrchanger/Sep25-2024-1101-root/2/2.26/data/nmr/25-MNCB-AN-92R-13C/1/audita.txt
##AUDIT TRAIL=  $$ (NUMBER, WHEN, WHO, WHERE, PROCESS, VERSION, WHAT)
(   1,<2024-09-25 13:58:03.346 +0530>,<root>,<CZC7388M46>,<cprserver>,<TopSpin 4.2.0>,
      <changed parameter F1 AQ to 0.4999680>)
(   2,<2024-09-25 13:58:04.920 +0530>,<root>,<CZC7388M46>,<cprserver>,<TopSpin 4.2.0>,
      <changed parameter F1 DS to 2>)
$$ D:/BITS/JCAMP/2024/SEP/25-MNCB-AN-92R-13C/1/audita.txt
(   3,<2024-09-25 08:41:14.382 +0000>,<CZC7388M46\root>,<CZC7388M46>,<go4>,<TopSpin 4.2.0>,
      <acquisition in progress>)
(   4,<2024-09-25 09:25:03.300 +0000>,<CZC7388M46\root>,<CZC7388M46>,<go4>,<TopSpin 4.2.0>,
      <created by zg on 'BITS Hyd AV4' (CZC7388M46) by user 'CZC7388M46\root'
       on data set with UUID 'ec6add40-7b19-11ef-8010-0013952660ec'
       started at 2024-09-25 08:41:14.381 +0000, POWCHK enabled, PULCHK disabled,
       completed at 2024-09-25 09:25:03.296 +0000
       configuration hash MD5:
       68 61 1D FF A4 58 B2 A8 4F FC 41 92 0F 5A 67 60
       double data hash MD5: 23808
       4E 6C EB 28 8C F5 BB E8 E8 43 34 FE 29 4F 59 6E>)
(   5,<2024-09-25 14:55:03.293 +0530>,<root>,<CZC7388M46>,<xwish3>,<TopSpin 4.2.0>,
      <ICON-NMR User ID: root
       double data hash MD5: 23808
       4E 6C EB 28 8C F5 BB E8 E8 43 34 FE 29 4F 59 6E>)
##END=

$$ hash MD5
$$ B0 D3 F8 E3 F6 BA D8 66 92 72 51 6D 41 3E A1 0C
