# Supplementary material for: Easy Access to Vinylene-Linked Conjugated Homopolymers from Phosphonates via an O2‑Mediated Aldehyde-Free Strategy
Source: Org Lett. 2025 Sep 13;27(38):10695–9. doi: 10.1021/acs.orglett.5c03195 (PMC12481555; doi:10.1021/acs.orglett.5c03195)
Supplement: Supplementary file 2 [file ol5c03195_si_002.zip › NMR FID Files/AEP/25-MNCB-AN-92R-13C/1/pdata/1/auditp.txt]

##TITLE= Audit trail, TopSpin 4.2.0
##JCAMPDX= 5.01
##ORIGIN= Bruker BioSpin GmbH
##OWNER= root
$$ C:\Bruker\TopSpin4.2.0\prog\curdir\changer\inmrchanger\Sep25-2024-1101-root\2\2.26\data\nmr/25-MNCB-AN-92R-13C/1/pdata/1/auditp.txt
##AUDIT TRAIL=  $$ (NUMBER, WHEN, WHO, WHERE, PROCESS, VERSION, WHAT)
(   1,<2024-09-25 13:58:08.561 +0530>,<root>,<CZC7388M46>,<cprserver>,<TopSpin 4.2.0>,
      <changed parameter F1 LB to 3.00>)
$$ D:/BITS/JCAMP/2024/SEP/25-MNCB-AN-92R-13C/1/pdata/1/auditp.txt
(   2,<2024-09-25 14:55:04.886 +0530>,<root/root>,<CZC7388M46>,<proc1d>,<TopSpin 4.2.0>,
      <Start of raw data processing
       ef LB = 3 FT_mod = 6 PKNL = 1 SI = 32K 
       data hash MD5: 32K
       BD CD 44 E6 39 61 52 3E 2B 3B 90 FA 04 B3 AC 9E>)
(   3,<2024-09-25 14:55:05.011 +0530>,<root/root>,<CZC7388M46>,<proc1d>,<TopSpin 4.2.0>,
      <apk 
       data hash MD5: 32K
       9C 15 9B 61 BD FD 50 C4 5F B6 A7 D2 8A 3A 88 3F>)
(   4,<2024-09-25 14:55:05.167 +0530>,<root/root>,<CZC7388M46>,<proc1d>,<TopSpin 4.2.0>,
      <abs ABSG = 5 
       data hash MD5: 32K
       86 44 1A 02 89 57 59 E3 97 09 CB DC 21 D0 18 C5>)
(   5,<2024-09-25 14:55:05.246 +0530>,<root/root>,<CZC7388M46>,<peak>,<TopSpin 4.2.0>,
      <1D Peak picking
       data hash MD5: 32K
       86 44 1A 02 89 57 59 E3 97 09 CB DC 21 D0 18 C5>)
(   6,<2024-09-25 14:55:05.417 +0530>,<root/root>,<CZC7388M46>,<xwish3>,<TopSpin 4.2.0>,
      <ICON-NMR User ID: root
       data hash MD5: 32K
       86 44 1A 02 89 57 59 E3 97 09 CB DC 21 D0 18 C5>)
##END=

$$ hash MD5
$$ 8D F9 95 08 46 93 8E 96 06 E3 9A 4D 24 96 4F 84
