# Supplementary material for: Easy Access to Vinylene-Linked Conjugated Homopolymers from Phosphonates via an O2‑Mediated Aldehyde-Free Strategy
Source: Org Lett. 2025 Sep 13;27(38):10695–9. doi: 10.1021/acs.orglett.5c03195 (PMC12481555; doi:10.1021/acs.orglett.5c03195)
Supplement: Supplementary file 2 [file ol5c03195_si_002.zip › NMR FID Files/AEP/25-MNCB-AN-92R-13C/1/pdata/1/peaklist.xml]

<?xml version="1.0" encoding="UTF-8"?>
<PeakList>
  <PeakList1D>
    <PeakList1DHeader creator="root" date="2024-09-25T14:55:05.292+05:30" expNo="1" name="25-MNCB-AN-92R-13C" owner="" procNo="1" source="D:/BITS/JCAMP/2024/SEP">
      <PeakPickDetails>F1=218.301895ppm, F2=-18.301864ppm, MI=0.00cm, MAXI=10000.00cm, PC=1.400
      </PeakPickDetails>
    </PeakList1DHeader>
    <Peak1D F1="151.588420" intensity="4.834913e+00" type="0"/>
    <Peak1D F1="134.050069" intensity="2.869303e+00" type="0"/>
    <Peak1D F1="133.986495" intensity="2.832116e+00" type="0"/>
    <Peak1D F1="130.299003" intensity="1.053116e+01" type="0"/>
    <Peak1D F1="130.246329" intensity="1.112170e+01" type="0"/>
    <Peak1D F1="128.571212" intensity="4.553026e+00" type="0"/>
    <Peak1D F1="127.653840" intensity="1.192288e+01" type="0"/>
    <Peak1D F1="125.727124" intensity="1.321036e+01" type="0"/>
    <Peak1D F1="125.226486" intensity="1.090487e+01" type="0"/>
    <Peak1D F1="125.151220" intensity="1.481364e+01" type="0"/>
    <Peak1D F1="123.874857" intensity="3.329752e+00" type="0"/>
    <Peak1D F1="123.764101" intensity="3.025906e+00" type="0"/>
    <Peak1D F1="118.016927" intensity="5.881364e+00" type="0"/>
    <Peak1D F1="77.353815" intensity="1.061397e+02" type="0"/>
    <Peak1D F1="77.036250" intensity="1.080180e+02" type="0"/>
    <Peak1D F1="76.718700" intensity="1.067730e+02" type="0"/>
    <Peak1D F1="71.734149" intensity="1.247084e+01" type="0"/>
    <Peak1D F1="70.333696" intensity="1.306985e+01" type="0"/>
    <Peak1D F1="70.203077" intensity="1.414575e+01" type="0"/>
    <Peak1D F1="70.161503" intensity="1.500000e+01" type="0"/>
    <Peak1D F1="69.515247" intensity="9.610763e+00" type="0"/>
    <Peak1D F1="69.149550" intensity="1.033551e+01" type="0"/>
    <Peak1D F1="62.288793" intensity="1.277208e+01" type="0"/>
    <Peak1D F1="62.220648" intensity="1.246735e+01" type="0"/>
    <Peak1D F1="58.908521" intensity="1.134374e+01" type="0"/>
    <Peak1D F1="28.046477" intensity="3.382693e+00" type="0"/>
    <Peak1D F1="26.648252" intensity="3.842251e+00" type="0"/>
    <Peak1D F1="16.393895" intensity="1.372785e+01" type="0"/>
    <Peak1D F1="16.334650" intensity="1.349638e+01" type="0"/>
  </PeakList1D>
</PeakList>
