# Supplementary material for: Easy Access to Vinylene-Linked Conjugated Homopolymers from Phosphonates via an O2‑Mediated Aldehyde-Free Strategy
Source: Org Lett. 2025 Sep 13;27(38):10695–9. doi: 10.1021/acs.orglett.5c03195 (PMC12481555; doi:10.1021/acs.orglett.5c03195)
Supplement: Supplementary file 2 [file ol5c03195_si_002.zip › NMR FID Files/AEP/25-MNCB-AN-92R-13C/1/shimvalues]

# Wed Sep 25 09:25:02 2024
#$$PROBEIDENTIFIER=Z108618_1005
#$$PROBENAME=PA BBO 400S1 BBF-H-D-05 Z
#$$SHIMID=313232
#
# Active Shim Gradients
#
Z           		-13358          
Z2          		-3187           
Z3          		-6309           
Z4          		-13123          
Z5          		-1594           
Z6          		6660            
X           		3271            
XZ          		-2933           
XZ2         		-3029           
XZ3         		3752            
Y           		1544            
YZ          		3398            
YZ2         		-1904           
YZ3         		-4233           
XY          		14855           
XYZ         		-1594           
(X2-Y2)     		-3289           
(X2-Y2)Z    		-751            
X3          		12617           
Y3          		-3768           
#
# Lock Parameter
#
FIELD		1544.987
LOCKPHASE		 271.836
LOCKPOWER		 -30.000
LOCKGAIN		 137.293
LOCKDC		 -75.000
LOCKSHIFT		   7.240
LOOPGAIN		  -9.400
LOOPTIME		   0.464
LOOPFILTER		  50.000
#
IEEE64_VERSION_CODE 1
#
# Shim currents 
#
SHIM_SETTING [ 1]    -6478.82593308
SHIM_SETTING [ 2]    -1577.67675150
SHIM_SETTING [ 3]    -3318.28164676
SHIM_SETTING [ 4]    -6902.44602551
SHIM_SETTING [ 5]     -838.63292762
SHIM_SETTING [ 6]     1720.61998895
SHIM_SETTING [ 7]    -1542.53099009
SHIM_SETTING [ 8]    -1593.49698976
SHIM_SETTING [ 9]    -1729.77498889
SHIM_SETTING [10]     7813.77294981
SHIM_SETTING [11]      812.20499478
SHIM_SETTING [12]     1787.35598852
SHIM_SETTING [13]    -1001.66099357
SHIM_SETTING [14]    -2226.44398570
SHIM_SETTING [15]     3503.00827983
SHIM_SETTING [16]     -395.03999746
SHIM_SETTING [17]     1973.52898732
SHIM_SETTING [18]     -838.48399461
SHIM_SETTING [19]     6636.70295737
SHIM_SETTING [20]    -1982.15898727
