# Supplementary material for: Easy Access to Vinylene-Linked Conjugated Homopolymers from Phosphonates via an O2‑Mediated Aldehyde-Free Strategy
Source: Org Lett. 2025 Sep 13;27(38):10695–9. doi: 10.1021/acs.orglett.5c03195 (PMC12481555; doi:10.1021/acs.orglett.5c03195)
Supplement: Supplementary file 2 [file ol5c03195_si_002.zip › NMR FID Files/AEP/25-MNCB-AN-92R-13C/1/topshimreport]

New TopShim run:

version = topshim 2.3.0
date = 2024-09-25
time = 14:10:17.139
command = topshim 

FINE SHIMMING

Parameters:

probe = Z108618_1005
solvent = CDCl3
shim nucleus = 2H
nucleus optimised for = 13C
o1p (from lock) = 7.24 ppm

Results:


1D Shimming:
Iteration 1: FWHM Before= 4.0 Hz, Target= 0.4 Hz, After= 0.5 Hz
Iteration 2: FWHM Before= 0.5 Hz, Target= 0.4 Hz, After= 0.4 Hz
Iteration 3: FWHM Before= 0.4 Hz, Target= 0.4 Hz, After= 0.4 Hz
Iteration 4: FWHM Before= 0.4 Hz, Target= 0.4 Hz
Shim succeeded

Lineshape quality factor (1D spectrum, spinning) = 0.495

shim changes: 
Z	-176
Z2	-76
Z3	-52
Z4	-191
Z5	-1578

duration = 53 sec
completed successfully
finished Wed Sep 25 14:11:09 2024


========================================================================
