# Supplementary material for: Easy Access to Vinylene-Linked Conjugated Homopolymers from Phosphonates via an O2‑Mediated Aldehyde-Free Strategy
Source: Org Lett. 2025 Sep 13;27(38):10695–9. doi: 10.1021/acs.orglett.5c03195 (PMC12481555; doi:10.1021/acs.orglett.5c03195)
Supplement: Supplementary file 2 [file ol5c03195_si_002.zip › NMR FID Files/AEP/25-MNCB-AN-92R-31P/1/audita.txt]

##TITLE= Audit trail, TopSpin 4.2.0
##JCAMPDX= 5.01
##ORIGIN= Bruker BioSpin GmbH
##OWNER= root
$$ /root/.topspin-BladeEpu/local_acqu/25-MNCB-AN-92R-31P/1/audita.txt
##AUDIT TRAIL=  $$ (NUMBER, WHEN, WHO, WHERE, PROCESS, VERSION, WHAT)
(   1,<2024-09-25 05:55:05.160 +0000>,<CZC7388M46\root>,<CZC7388M46>,<go4>,<TopSpin 4.2.0>,
      <acquisition in progress>)
$$ D:/BITS/JCAMP/2024/SEP/25-MNCB-AN-92R-31P/1/audita.txt
(   2,<2024-09-25 05:55:58.555 +0000>,<CZC7388M46\root>,<CZC7388M46>,<go4>,<TopSpin 4.2.0>,
      <created by zg on 'BITS Hyd AV4' (CZC7388M46) by user 'CZC7388M46\root'
       on data set with UUID 'b64c898c-7b02-11ef-a6a7-0013952660ec'
       started at 2024-09-25 05:55:05.160 +0000, POWCHK enabled, PULCHK disabled,
       completed at 2024-09-25 05:55:58.551 +0000
       configuration hash MD5:
       68 61 1D FF A4 58 B2 A8 4F FC 41 92 0F 5A 67 60
       double data hash MD5: 64K
       52 9A 56 F5 E4 4E AA B0 7C 00 92 01 A6 1C 67 9E>)
(   3,<2024-09-25 11:25:59.371 +0530>,<root>,<CZC7388M46>,<xwish3>,<TopSpin 4.2.0>,
      <ICON-NMR User ID: root
       double data hash MD5: 64K
       52 9A 56 F5 E4 4E AA B0 7C 00 92 01 A6 1C 67 9E>)
##END=

$$ hash MD5
$$ 57 E4 13 5F 76 7B 8C 9C D5 FD 34 3F A5 76 C8 DF
