# Supplementary material for: Easy Access to Vinylene-Linked Conjugated Homopolymers from Phosphonates via an O2‑Mediated Aldehyde-Free Strategy
Source: Org Lett. 2025 Sep 13;27(38):10695–9. doi: 10.1021/acs.orglett.5c03195 (PMC12481555; doi:10.1021/acs.orglett.5c03195)
Supplement: Supplementary file 2 [file ol5c03195_si_002.zip › NMR FID Files/AEP/25-MNCB-AN-92R-31P/1/pdata/1/auditp.txt]

##TITLE= Audit trail, TopSpin 4.2.0
##JCAMPDX= 5.01
##ORIGIN= Bruker BioSpin GmbH
##OWNER= root
$$ C:\Bruker\TopSpin4.2.0\prog\curdir\changer\inmrchanger\Sep25-2024-1101-root\2\2.27\data\nmr/25-MNCB-AN-92R-31P/1/pdata/1/auditp.txt
##AUDIT TRAIL=  $$ (NUMBER, WHEN, WHO, WHERE, PROCESS, VERSION, WHAT)
(   1,<2024-09-25 11:02:49.996 +0530>,<root>,<CZC7388M46>,<cprserver>,<TopSpin 4.2.0>,
      <changed parameter F1 LB to 3.00>)
$$ D:/BITS/JCAMP/2024/SEP/25-MNCB-AN-92R-31P/1/pdata/1/auditp.txt
(   2,<2024-09-25 11:26:00.731 +0530>,<root/root>,<CZC7388M46>,<proc1d>,<TopSpin 4.2.0>,
      <Start of raw data processing
       ef LB = 3 FT_mod = 6 PKNL = 1 SI = 32K 
       data hash MD5: 32K
       DE 02 1D 32 6F 2A E2 5B 94 46 0C C9 C5 91 8C B4>)
(   3,<2024-09-25 11:26:00.840 +0530>,<root/root>,<CZC7388M46>,<proc1d>,<TopSpin 4.2.0>,
      <apk 
       data hash MD5: 32K
       8E 67 D0 CA 36 43 0B 59 CC F5 B6 BC 3A F9 7D 1E>)
(   4,<2024-09-25 11:26:00.949 +0530>,<root/root>,<CZC7388M46>,<proc1d>,<TopSpin 4.2.0>,
      <abs ABSG = 5 
       data hash MD5: 32K
       45 73 08 1F D1 DA 6A 9A D7 4F E7 91 D0 11 64 AF>)
(   5,<2024-09-25 11:26:01.012 +0530>,<root/root>,<CZC7388M46>,<peak>,<TopSpin 4.2.0>,
      <1D Peak picking
       data hash MD5: 32K
       45 73 08 1F D1 DA 6A 9A D7 4F E7 91 D0 11 64 AF>)
(   6,<2024-09-25 11:26:01.106 +0530>,<root/root>,<CZC7388M46>,<xwish3>,<TopSpin 4.2.0>,
      <ICON-NMR User ID: root
       data hash MD5: 32K
       45 73 08 1F D1 DA 6A 9A D7 4F E7 91 D0 11 64 AF>)
##END=

$$ hash MD5
$$ 7E BB 87 D2 0C 2F 2A 73 CB 61 83 95 16 42 B5 6A
