# Supplementary material for: Easy Access to Vinylene-Linked Conjugated Homopolymers from Phosphonates via an O2‑Mediated Aldehyde-Free Strategy
Source: Org Lett. 2025 Sep 13;27(38):10695–9. doi: 10.1021/acs.orglett.5c03195 (PMC12481555; doi:10.1021/acs.orglett.5c03195)
Supplement: Supplementary file 2 [file ol5c03195_si_002.zip › NMR FID Files/AEP/25-MNCB-AN-92R-31P/1/pdata/1/outd]

##TITLE= Parameter file, TopSpin 4.2.0
##JCAMPDX= 5.0
##DATATYPE= Parameter Values
##NPOINTS= 1	$$ modification sequence number
##ORIGIN= Bruker BioSpin GmbH
##OWNER= root
$$ 2024-09-25 11:02:43.001 +0530  root@CZC7388M46
$$ C:/Bruker/TopSpin4.2.0/prog/curdir/changer/inmrchanger/Sep25-2024-1101-root/2/2.27/data/nmr/25-MNCB-AN-92R-31P/1/pdata/1/outd
$$ process C:\Bruker\TopSpin4.2.0\prog\mod\xwish3.exe
##$CURPLOT= <>
##$CURPRIN= <$>
##$DFORMAT= <normdp>
##$LAYOUT= <+/1D_BB.xwp>
##$LFORMAT= <normlp>
##$PFORMAT= <normpl>
##END=
